# Supplementary material for: QTL Analysis for Bread Wheat Seed Size, Shape and Color Characteristics Estimated by Digital Image Processing
Source: Plants (Basel). 2022 Aug 12;11(16):2105. doi: 10.3390/plants11162105 (PMC9414870; doi:10.3390/plants11162105)
Supplement: Supplementary file 1 [file plants-11-02105-s001.zip › Table S1.xlsx]

## Sheet: Table S1 (Additive QTLs)
	TraitID	TraitName	Chromosome	QTL designation	Position	LeftMarker	RightMarker	LOD	PVE(%)	Add	LeftCI	RightCI
	1	sL	2A	Q.sL-2A	257	Excalibur_c15733_252	BS00079443_51	3.0701	7.1254	-0.1288	256.5	257.5
	1		2D	Q.sL-2D	38	TA020776-0309	D_F1BEJMU01A0OMY_356	5.5888	13.787	0.1831	34.5	43.5
	1		3B	Q.sL-3Bj	49.179	RAC875_c53353_78	RAC875_c5966_1854	3.823	9.227	0.1466	48.679	50.679
	1		5B	Q.sL-5B.1q	51	AX-95166572	AX-94459250	7.4173	19.0541	0.2121	48.5	51.5
	1		5B	Q.sL-5B.2	320	AX-94537650	BS00029540_51	2.2653	4.5617	0.1141	313.5	324.5
	1		7D	Q.sL-7Dbb	287	BobWhite_rep_c52163_55	TA010165-1787	2.3503	5.6832	-0.1157	281.5	291.5
	2	sW	1D	Q.sW-1D	184	IAAV678	RAC875_rep_c105196_532	2.0186	6.8597	-0.0303	168.5	190.5
	2		2D	Q.sW-2D	74	BS00011425_51	RAC875_rep_c110753_119	4.8848	20.6648	-0.0537	64.5	74.5
	2		3B	Q.sW-3B	52.179	AX-95134276	RAC875_c8459_1291	2.7216	10.5182	0.0375	50.679	52.679
	2		4D	Q.sW-4D	200.488	RAC875_rep_c105718_304	BS00099053_51	2.2486	7.5885	-0.0322	178.988	232.988
	3	sA	1B	Q.sA-1B	160	AX-94503785	BobWhite_c48071_144	13.6347	12.6646	-0.6291	159.5	160.5
	3		1D	Q.sA-1D	146	wsnp_Ex_c18665_27541568	wsnp_Ex_rep_c66423_64641115	7.9571	6.2126	-0.4228	144.5	146.5
	3		2B	Q.sA-2B.1	170	Kukri_c691_504	RFL_Contig4748_1076	6.6636	5.2928	0.4108	169.5	174.5
	3		2B	Q.sA-2B.2	208	RAC875_c46454_129	BS00023221_51	7.2264	5.8633	0.4155	206.5	208.5
	3		2D	Q.sA-2D	15	AX-94384624	TA010191-1338	3.7569	2.7062	0.2794	12.5	16.5
	3		3A	Q.sA-3A	155	Tdurum_contig11121_834	BS00064039_51	8.4962	7.125	0.4517	154.5	155.5
	3		3B	Q.sA-3Bj	49.179	RAC875_c53353_78	RAC875_c5966_1854	6.4721	5.015	0.3792	48.679	50.679
	3		4B	Q.sA-4B	142	RAC875_c13639_2159	IACX5762	3.2208	2.3697	0.2625	141.5	148.5
	3		5B	Q.sA-5Bq	51	AX-95166572	AX-94459250	19.4075	21.3901	0.7884	49.5	51.5
	3		7B	Q.sA-7B	1	Tdurum_contig57324_104	Excalibur_c53111_215	11.711	10.3633	0.5488	0	1.5
	4	sCi	2B	Q.sCi-2Bc	129	Tdurum_contig7144_602	Kukri_c24669_51	2.8339	5.9848	-0.0067	126.5	129.5
	4		2D	Q.sCi-2Dg	58	AX-94782932	BS00093757_51	9.5391	25.2903	-0.0137	53.5	61.5
	4		5A	Q.sCi-5A	546	wsnp_CD454152A_Ta_2_1	BS00104432_51	2.2385	4.066	-0.0055	542.5	546
	4		5B	Q.sCi-5B	356	RAC875_c278_1801	Excalibur_c48387_58	3.8631	8.4709	-0.0081	351.5	356.5
	4		7B	Q.sCi-7B	246	IACX8294	AX-94750198	2.4517	4.4049	-0.0057	244.5	251.5
	4		7D	Q.sCi-7Dbb	280	TA015268-0688	TA009724-0285	4.1299	9.2098	0.0083	276.5	281.5
	5	sRo	2D	Q.sRo-2Dg	57	AX-94782932	BS00093757_51	9.3956	22.4946	-0.0173	53.5	61.5
	5		3A	Q.sRo-3A	211	wsnp_Ex_rep_c67786_66472676	BS00060391_51	2.1333	3.6703	-0.007	207.5	217.5
	5		5B	Q.sRo-5B	332	Tdurum_contig45588_730	Excalibur_c8168_226	3.633	7.5256	-0.0111	325.5	332.5
	5		7A	Q.Lab_dCa_1-7A	252	BobWhite_rep_c58252_112	AX-94649056	3.08	10.6831	0.4045	250.5	252.5
	5		7D	Q.sRo-7Dbb	287	BobWhite_rep_c52163_55	TA010165-1787	8.0778	19.3825	0.016	281.5	291.5
	6	sRu	3B	Q.sRu-3Bn	311.179	AX-94583491	BS00030651_51	2.7895	13.3851	0.0023	310.679	316.679
	6		5A	Q.sRu-5A	416	IAAV1179	AX-94706027	2.0791	8.4046	0.0019	406.5	426.5
	7	sSo	2B	Q.sSo-2Bc	129	Tdurum_contig7144_602	Kukri_c24669_51	4.5586	13.6096	-0.0007	126.5	129.5
	7		4A	Q.sSo-4A	305	Tdurum_contig7992_605	AX-94613066	4.0325	9.8979	-0.0007	303.5	307.5
	7		4B	Q.sSo-4B.1	16	BS00100738_51	wsnp_BE403378B_Ta_2_1	2.8853	2.4745	-0.0001	15.5	16.5
	7		4B	Q.sSo-4B.3	63	CAP8_c1408_167	AX-94622192	2.934	2.4745	-0.0001	58.5	63.5
	7		5B	Q.sSo-5B	359	Kukri_c41408_233	BobWhite_c26082_239	6.0744	13.6096	-0.0009	356.5	361.5
	7		7D	Q.sSo-7D.1	54	AX-94484859	AX-94418300	2.7666	2.4745	0	53.5	56.5
	7		7D	Q.sSo-7D.2	141	BS00066128_51	Ku_c32426_324	3.6713	1.2372	-0.0002	140.5	149.5
	7		7D	Q.sSo-7D.3	157	Kukri_c15768_1383	BS00062644_51	2.9944	2.4745	-0.0002	152.5	157.5
	7		7D	Q.sSo-7D.4bb	279	TA015268-0688	TA009724-0285	2.5678	3.7117	0.0005	270.5	289.5
	8	RGB_mR	3B	Q.RGB_mR-3Bl	299.179	Excalibur_c5309_286	BS00085434_51	8.3238	17.4338	4.7763	297.679	300.679
	8		3D	Q.RGB_mR-3Dp	100	CAP12_c2615_128	BS00067163_51	12.3759	34.0429	-6.6355	97.5	102.5
	8		6B	Q.Lab_dCb_3-6B	213	AX-94687304	Excalibur_c91980_139	2.4948	6.4368	0.4693	212.5	213.5
	8		6D	Q.RGB_mR-6Dz	174	Excalibur_c10358_1800	RAC875_c2102_3487	2.2769	3.5844	-2.1529	166.5	175.5
	9	RGB_mG	3B	Q.RGB_mG-3Bl	299.179	Excalibur_c5309_286	BS00085434_51	6.5392	18.614	6.1342	297.679	300.679
	9		3D	Q.RGB_mG-3Dp	102	CAP12_c2615_128	BS00067163_51	7.8117	23.8039	-6.8807	97.5	102.5
	9		6B	Q.YCrCb_dCCb_3-6B	214	Excalibur_c63243_434	Tdurum_contig6121_907	2.2461	6.0602	-0.445	210.5	215.5
	10	RGB_mB	1D	Q.RGB_mB-1Da	287	RAC875_c7752_145	AX-94606615	2.7262	10.4749	-2.4855	282.5	291.5
	10		3B	Q.RGB_mB-3Bk	298.179	Ku_c24974_674	Excalibur_c5309_286	3.2817	12.8105	2.7657	297.679	300.679
	10		7A	Q.HSV_dCS_3-7A	512	AX-94582130	Tdurum_contig45618_1089	3.2551	11.4362	2.1512	511.5	512.5
	11	RGB_dCR_1	3B	Q.RGB_dCR_1-3Bk	298.179	Ku_c24974_674	Excalibur_c5309_286	8.5483	16.4731	5.8417	296.679	298.679
	11		3D	Q.RGB_dCR_1-3Dp	101	CAP12_c2615_128	BS00067163_51	15.9338	40.7583	-9.1038	98.5	102.5
	11		5B	Q.RGB_dCR_1-5Bs	274	wsnp_Ex_c12152_19429932	AX-94505827	2.4794	3.6191	-2.7928	268.5	282.5
	11		6B	Q.RGB_mR-6Bv	215	Tdurum_contig6121_907	wsnp_Ex_c39304_46634878	3.9142	7.372	3.1356	213.5	215.5
	12	RGB_dCG_1	3B	Q.RGB_dCG_1-3Bk	298.179	Ku_c24974_674	Excalibur_c5309_286	6.802	14.9892	4.4892	296.679	298.679
	12		3D	Q.RGB_dCG_1-3Dp	101	CAP12_c2615_128	BS00067163_51	12.5133	35.719	-6.8659	97.5	102.5
	12		5B	Q.RGB_dCG_1-5Bs	274	wsnp_Ex_c12152_19429932	AX-94505827	2.1843	3.8384	-2.3166	268.5	277.5
	12		6B	Q.RGB_mG-6Bv	215	Tdurum_contig6121_907	wsnp_Ex_c39304_46634878	2.9202	7.6754	3.9735	214.5	215.5
	12		7A	Q.RGB_dCR_3-7A	663	BS00068108_51	Excalibur_c42255_425	2.3208	8.4423	-1.0843	661.5	667.5
	13	RGB_dCB_1	3B	Q.RGB_dCB_1-3B.1	269.179	wsnp_BQ167580B_Ta_2_1	BS00009549_51	3.4717	8.5619	-1.7077	268.679	269.679
	13		3B	Q.RGB_dCB_1-3B.2k	298.179	Ku_c24974_674	Excalibur_c5309_286	7.5205	19.5192	2.5517	296.679	298.679
	13		3D	Q.RGB_dCB_1-3Dp	102	CAP12_c2615_128	BS00067163_51	5.7176	14.5571	-2.1797	97.5	102.5
	14	RGB_dCR_2	3B	Q.RGB_dCR_2-3Bm	306.179	AX-94979462	IAAV6088	7.2475	21.4236	5.387	305.679	309.679
	14		3D	Q.RGB_dCR_2-3Dp	102	CAP12_c2615_128	BS00067163_51	9.2569	30.5896	-6.3793	98.5	102.5
	14		6B	Q.RGB_dCR_1-6Bv	215	Tdurum_contig6121_907	wsnp_Ex_c39304_46634878	3.8609	6.7423	3.7646	213.5	215.5
	14		7A	Q.RGB_dCR_2-7A	665	RAC875_c8642_231	Tdurum_contig51134_497	2.135	4.8707	-2.5671	661.5	667.5
	15	RGB_dCG_2	3B	Q.RGB_dCG_2-3Bl	299.179	Excalibur_c5309_286	BS00085434_51	7.346	19.1372	6.101	297.679	300.679
	15		3D	Q.RGB_dCG_2-3Dp	102	CAP12_c2615_128	BS00067163_51	9.1794	26.2078	-7.0828	97.5	102.5
	15		6B	Q.RGB_dCG_1-6Bv	215	Tdurum_contig6121_907	wsnp_Ex_c39304_46634878	2.9396	5.9998	2.8603	213.5	215.5
	16	RGB_dCB_2	2B	Q.RGB_dCB_2-2Bf	329	Excalibur_rep_c101263_892	Excalibur_c19499_948	2.5462	9.792	2.13	320.5	330.5
	16		3B	Q.RGB_dCB_2-3Bk	298.179	Ku_c24974_674	Excalibur_c5309_286	2.9028	10.4447	2.2208	296.679	298.679
	16		3D	Q.RGB_dCB_2-3Dp	102	CAP12_c2615_128	BS00067163_51	3.0491	11.3698	-2.2926	96.5	102.5
	16	RGB_dCB_2	5A	Q.RGB_dCB_2-5A	88	BobWhite_rep_c50145_387	AX-94535336	2.1967	7.0568	1.8078	81.5	93.5
	16		7A	Q.RGB_mB-7Aaa	669	AX-95097524	AX-94742567	3.3484	13.0507	-2.7878	667.5	669.5
	17	RGB_dCR_3	1D	Q.RGB_dCR_3-1D	325	RAC875_c10925_1887	TA003600-1008	2.1439	7.8191	-1.0389	321.5	325
	17		3B	Q.RGB_dCR_3-3Bl	300.179	Excalibur_c5309_286	BS00085434_51	3.8157	16.2897	1.5125	298.679	300.679
	17		7A	Q.RGB_dCG_1-7Aaa	669	AX-95097524	AX-94742567	2.1155	3.7214	-2.2342	666.5	677.5
	18	RGB_dCG_3	2B	Q.RGB_dCG_3-2Bf	330	Excalibur_rep_c101263_892	Excalibur_c19499_948	2.0873	6.8704	3.659	319.5	339.5
	18		3B	Q.RGB_dCG_3-3Bo	324.179	BS00064896_51	RFL_Contig4186_914	4.8013	19.4302	6.1675	319.679	328.679
	18		3D	Q.RGB_dCG_3-3Dp	102	CAP12_c2615_128	BS00067163_51	3.2242	11.8288	-4.7968	96.5	102.5
	19	RGB_dCB_3	1B	Q.RGB_dCB_3-1B	126	Kukri_c39223_871	JD_c954_2440	2.2745	7.1134	2.7838	116.5	133.5
	19		1D	Q.RGB_dCB_3-1Db	314	wsnp_Ex_c1969_3705930	AX-94772107	2.9901	12.1449	-3.5574	306.5	318.5
	19		3A	Q.RGB_dCB_3-3Ah	106	RAC875_c10286_1247	AX-94476859	2.1378	6.7952	-2.6585	101.5	109.5
	19		3B	Q.RGB_dCB_3-3Bl	299.179	Excalibur_c5309_286	BS00085434_51	3.2685	11.8926	3.5443	297.679	300.679
	20	HSV_mH	1D	Q.HSV_mH-1Da	287	RAC875_c7752_145	AX-94606615	2.3565	6.0075	-0.3783	282.5	295.5
	20		3B	Q.HSV_mH-3Bl	299.179	Excalibur_c5309_286	BS00085434_51	6.073	19.2718	0.6803	297.679	300.679
	20		3D	Q.HSV_mH-3Dp	101	CAP12_c2615_128	BS00067163_51	5.9365	19.7171	-0.6829	96.5	102.5
	20		6B	Q.HSV_mV-6Bv	215	Tdurum_contig6121_907	wsnp_Ex_c39304_46634878	3.9107	7.3858	3.1244	213.5	215.5
	21	HSV_mS	1D	Q.HSV_mS-1Da	287	RAC875_c7752_145	AX-94606615	2.2824	12.4103	1.7815	281.5	294.5
	22	HSV_mV	3B	Q.HSV_mV-3Bl	299.179	Excalibur_c5309_286	BS00085434_51	8.3181	17.4453	4.7595	297.679	300.679
	22		3D	Q.HSV_mV-3Dp	100	CAP12_c2615_128	BS00067163_51	12.3361	33.9647	-6.6025	97.5	102.5
	22		6B	Q.HSV_dCV_1-6Bv	215	Tdurum_contig6121_907	wsnp_Ex_c39304_46634878	2.9099	5.397	5.2399	213.5	215.5
	22		6D	Q.HSV_mV-6Dz	174	Excalibur_c10358_1800	RAC875_c2102_3487	2.2903	3.6058	-2.1523	166.5	175.5
	23	HSV_dCH_1	3B	Q.HSV_dCH_1-3Bm	306.179	AX-94979462	IAAV6088	7.7229	17.0846	1.262	305.679	309.679
	23		3D	Q.HSV_dCH_1-3Dp	102	CAP12_c2615_128	BS00067163_51	13.8416	36.9584	-1.8419	98.5	102.5
	23		6B	Q.Lab_mL-6Bv	215	Tdurum_contig6121_907	wsnp_Ex_c39304_46634878	3.1642	7.85	3.4351	214.5	215.5
	24	HSV_dCS_1	2B	Q.HSV_dCS_1-2Be	192	Ra_c4397_542	Ku_c34010_1016	2.2469	5.4655	-3.2618	187.5	196.5
	24		3B	Q.HSV_dCS_1-3Bm	306.179	AX-94979462	IAAV6088	5.053	14.8596	-5.4079	305.679	309.679
	24		3D	Q.HSV_dCS_1-3Dp	102	CAP12_c2615_128	BS00067163_51	10.2118	35.3581	8.2759	98.5	102.5
	24		6B	Q.Lab_dCL_1-6Bv	215	Tdurum_contig6121_907	wsnp_Ex_c39304_46634878	3.2586	6.2388	2.9783	213.5	215.5
	25	HSV_dCV_1	2B	Q.HSV_dCV_1-2B	334	RAC875_c62831_255	BS00081871_51	2.0987	3.9509	4.4087	331.5	347.5
	25		3B	Q.HSV_dCV_1-3Bm	306.179	AX-94979462	IAAV6088	7.723	16.196	8.9976	305.679	309.679
	25		3D	Q.HSV_dCV_1-3Dp	102	CAP12_c2615_128	BS00067163_51	16.356	44.2076	-14.747	98.5	102.5
	25		6B	Q.YCrCb_mY-6Bv	215	Tdurum_contig6121_907	wsnp_Ex_c39304_46634878	3.0293	7.6625	3.4447	214.5	215.5
	26	HSV_dCH_2	3B	Q.HSV_dCH_2-3B	331.179	Tdurum_contig59953_220	GENE-0293_346	2.587	13.8725	0.6631	329.679	333.679
	27	HSV_dCS_2	5B	Q.HSV_dCS_2-5B	161	IAAV7267	Excalibur_rep_c67473_264	2.0691	10.5702	-3.2332	158.5	168.5
	28	HSV_dCV_2	2D	Q.HSV_dCV_2-2D	252	Excalibur_c24307_739	wsnp_Ex_c8303_14001708	2.0183	9.8271	-2.441	246.5	260.5
	29	HSV_dCH_3	2B	Q.HSV_dCH_3-2Bd	157	wsnp_CAP11_rep_c4105_1940985	BobWhite_c16735_131	2.0245	6.439	0.2345	148.5	161.5
	29		3B	Q.HSV_dCH_3-3Bm	306.179	AX-94979462	IAAV6088	5.2861	20.477	0.416	305.679	309.679
	29		6A	Q.HSV_dCH_3-6At	246	TA004297-0876	BS00037006_51	3.6387	13.3185	-0.3331	245.5	246.5
	30	HSV_dCS_3	3B	Q.HSV_dCS_3-3Bo	324.179	BS00064896_51	RFL_Contig4186_914	2.8683	10.639	2.0793	319.679	329.679
	30		3D	Q.HSV_dCS_3-3Dp	102	CAP12_c2615_128	BS00067163_51	4.8179	18.012	-2.6983	96.5	102.5
	30		7A	Q.RGB_dCB_2-7Aaa	669	AX-95097524	AX-94742567	2.2828	7.1603	-1.8351	666.5	674.5
	31	HSV_dCV_3	3B	Q.HSV_dCV_3-3Bm	306.179	AX-94979462	IAAV6088	7.4813	24.7587	2.4716	305.679	309.679
	31		3D	Q.HSV_dCV_3-3Dp	102	CAP12_c2615_128	BS00067163_51	7.2461	24.7426	-2.451	97.5	102.5
	31		6A	Q.HSV_dCV_3-6At	246	TA004297-0876	BS00037006_51	2.1811	5.5824	-1.1642	243.5	248.5
	31		7B	Q.HSV_dCV_3-7B	169	Ku_c16895_793	Tdurum_contig81911_179	2.1114	5.4376	-1.3055	157.5	181.5
	32	Lab_mL	3B	Q.Lab_mL-3Bl	299.179	Excalibur_c5309_286	BS00085434_51	7.0091	18.9905	5.2949	297.679	300.679
	32		3D	Q.Lab_mL-3Dp	102	CAP12_c2615_128	BS00067163_51	8.7849	26.0205	-6.1485	97.5	102.5
	32		6B	Q.YCrCb_dCY_1-6Bv	215	Tdurum_contig6121_907	wsnp_Ex_c39304_46634878	3.2139	6.2185	2.8678	213.5	215.5
	33	Lab_ma	2B	Q.Lab_ma-2Bd	157	wsnp_CAP11_rep_c4105_1940985	BobWhite_c16735_131	2.7227	7.4834	-0.8344	155.5	157.5
	33		3B	Q.Lab_ma-3Bl	299.179	Excalibur_c5309_286	BS00085434_51	4.3668	12.6742	-1.077	297.679	300.679
	33		3D	Q.Lab_ma-3Dp	100	CAP12_c2615_128	BS00067163_51	2.3766	6.2722	0.7551	80.5	110.5
	33		5B	Q.Lab_ma-5B	28	AX-94971715	AX-94400196	2.1411	5.4503	-0.6996	26.5	30.5
	33		6A	Q.Lab_ma-6At	246	TA004297-0876	BS00037006_51	4.9632	14.5991	1.1507	245.5	246.5
	34	Lab_mb	3B	Q.Lab_mb-3Bm	306.179	AX-94979462	IAAV6088	10.297	22.557	1.3317	305.679	309.679
	34		3D	Q.Lab_mb-3Dp	102	CAP12_c2615_128	BS00067163_51	14.3308	35.8792	-1.6671	98.5	102.5
	34		6B	Q.HSV_mH-6Bw	216	RAC875_c14852_693	Kukri_c38732_246	2.9136	8.4996	0.4558	215.5	216.5
	35	Lab_dCL_1	3B	Q.Lab_dCL_1-3Bk	298.179	Ku_c24974_674	Excalibur_c5309_286	7.1806	14.8822	4.5674	296.679	298.679
	35		3D	Q.Lab_dCL_1-3Dp	101	CAP12_c2615_128	BS00067163_51	13.903	38.3793	-7.2673	98.5	102.5
	35		5B	Q.Lab_dCL_1-5Bs	274	wsnp_Ex_c12152_19429932	AX-94505827	2.2777	3.7149	-2.327	268.5	277.5
	35		6B	Q.Lab_dCb_2-6Bw	216	RAC875_c14852_693	Kukri_c38732_246	3.7784	7.2584	0.9105	215.5	216.5
	35		7A	Q.Lab_dCL_1-7Aaa	669	AX-95097524	AX-94742567	2.1838	3.5685	-2.2335	666.5	678.5
	36	Lab_dCa_1	2B	Q.Lab_dCa_1-2B	186	GENE-1389_59	Ra_c4397_542	3.296	11.4554	-0.4205	184.5	187.5
	36		5B	Q.Lab_dCa_1-5B.1r	115	BS00065390_51	AX-95145462	2.0861	16.99	-0.5107	111.5	116.5
	36		5B	Q.Lab_dCa_1-5B.2	155	RAC875_c24376_704	BS00066289_51	3.9173	13.7722	-0.4569	153.5	155.5
	36		7A	Q.Lab_dCL_2-7Aaa	669	AX-95097524	AX-94742567	2.112	3.9723	-2.3787	668.5	675.5
	37	Lab_dCb_1	2A	Q.Lab_dCb_1-2A	155	BS00022532_51	AX-94893801	2.0803	2.9249	0.6077	154.5	164.5
	37		3B	Q.Lab_dCb_1-3Bm	306.179	AX-94979462	IAAV6088	10.0722	19.5967	1.5478	305.679	309.679
	37		3D	Q.Lab_dCb_1-3Dp	102	CAP12_c2615_128	BS00067163_51	17.4132	42.2971	-2.2554	99.5	102.5
	37		6B	Q.YCrCb_mCb-6Bw	216	RAC875_c14852_693	Kukri_c38732_246	3.9388	7.4776	-0.8705	215.5	216.5
	38	Lab_dCL_2	3B	Q.Lab_dCL_2-3Bl	299.179	Excalibur_c5309_286	BS00085434_51	7.585	18.5326	5.1331	297.679	300.679
	38		3D	Q.Lab_dCL_2-3Dp	101	CAP12_c2615_128	BS00067163_51	9.9538	29.3301	-6.4096	97.5	102.5
	38		6B	Q.YCrCb_dCY_3-6Bx	217	Tdurum_contig54967_581	wsnp_CAP8_c7510_3461645	2.0935	5.7471	2.5117	212.5	223.5
	38		7A	Q.YCrCb_dCY_1-7Aaa	669	AX-95097524	AX-94742567	2.1351	3.532	-2.1429	666.5	678.5
	39	Lab_dCa_2	1D	Q.Lab_dCa_2-1Da	287	RAC875_c7752_145	AX-94606615	2.2691	11.2169	0.6475	282.5	294.5
	39	Lab_dCa_2	6A	Q.Lab_dCa_2-6A	243	Kukri_c14877_303	GENE-4154_365	2.2909	11.3222	0.6471	238.5	244.5
	40	Lab_dCb_2	3A	Q.Lab_dCb_2-3A	101	AX-94684189	Excalibur_c49977_170	2.0609	3.3896	-0.6128	84.5	108.5
	40		3B	Q.Lab_dCb_2-3Bm	309.179	AX-94979462	IAAV6088	10.4088	23.9581	1.632	305.679	309.679
	40		3D	Q.Lab_dCb_2-3Dp	102	CAP12_c2615_128	BS00067163_51	12.1451	29.9387	-1.8159	98.5	102.5
	40		6A	Q.Lab_dCb_2-6Au	341	wsnp_Ku_c29287_39194579	BobWhite_c53978_99	2.3629	3.851	-0.6551	335.5	347.5
	40		6B	Q.RGB_dCG_2-6Bx	219	Tdurum_contig54967_581	wsnp_CAP8_c7510_3461645	3.173	7.5349	3.908	216.5	220.5
	41	Lab_dCL_3	2B	Q.Lab_dCL_3-2Bf	330	Excalibur_rep_c101263_892	Excalibur_c19499_948	2.5657	7.1089	2.6742	321.5	330.5
	41		3A	Q.Lab_dCL_3-3A	268	BS00110564_51	IACX6065	2.4417	6.12	-2.4842	255.5	276.5
	41		3B	Q.Lab_dCL_3-3Bl	300.179	Excalibur_c5309_286	BS00085434_51	5.9071	17.2193	4.1863	297.679	300.679
	41		3D	Q.Lab_dCL_3-3Dp	100	CAP12_c2615_128	BS00067163_51	4.7195	14.0932	-3.7628	96.5	102.5
	41		5A	Q.Lab_dCL_3-5A	437	AX-94477704	wsnp_BE399939A_Ta_2_1	2.0364	4.8197	2.2125	431.5	438.5
	41		6B	Q.Lab_mb-6Bx	219	Tdurum_contig54967_581	wsnp_CAP8_c7510_3461645	4.2077	8.0489	0.8128	216.5	220.5
	42	Lab_dCa_3	3B	Q.Lab_dCa_3-3Bo	324.179	BS00064896_51	RFL_Contig4186_914	4.8452	19.3081	-2.0515	319.679	328.679
	42		3D	Q.Lab_dCa_3-3Dp	102	CAP12_c2615_128	BS00067163_51	3.531	12.8961	1.67	96.5	102.5
	43	Lab_dCb_3	3A	Q.Lab_dCb_3-3Ai	195	wsnp_Ex_c8884_14841846	BS00038664_51	3.0656	8.2248	-0.5217	189.5	195.5
	43		3B	Q.Lab_dCb_3-3Bn	311.179	AX-94583491	BS00030651_51	7.7071	22.7077	0.8676	310.679	314.679
	43		3D	Q.Lab_dCb_3-3Dp	101	CAP12_c2615_128	BS00067163_51	5.5119	16.7477	-0.7383	96.5	102.5
	43		6B	Q.Lab_dCL_3-6Bx	219	Tdurum_contig54967_581	wsnp_CAP8_c7510_3461645	3.2664	9.0204	3.0943	216.5	220.5
	43		7D	Q.Lab_dCb_3-7D	67	RAC875_c13942_2973	wsnp_Ra_c2930_5550811	2.0165	4.5296	-0.3932	61.5	69.5
	44	YCrCb_mY	3B	Q.YCrCb_mY-3Bl	299.179	Excalibur_c5309_286	BS00085434_51	6.8033	18.7802	5.3437	297.679	300.679
	44		3D	Q.YCrCb_mY-3Dp	102	CAP12_c2615_128	BS00067163_51	8.463	25.4127	-6.1665	97.5	102.5
	44		6B	Q.YCrCb_dCCb_2-6Bx	219	Tdurum_contig54967_581	wsnp_CAP8_c7510_3461645	3.7543	7.6279	-1.128	216.5	220.5
	45	YCrCb_mCr	1D	Q.YCrCb_mCr-1Da	287	RAC875_c7752_145	AX-94606615	2.5588	12.6699	0.7213	282.5	291.5
	45		2B	Q.YCrCb_mCr-2Be	192	Ra_c4397_542	Ku_c34010_1016	2.228	9.7534	-0.6349	188.5	197.5
	46	YCrCb_mCb	3B	Q.YCrCb_mCb-3Bm	308.179	AX-94979462	IAAV6088	10.4334	23.8258	-1.5372	305.679	309.679
	46		3D	Q.YCrCb_mCb-3Dp	102	CAP12_c2615_128	BS00067163_51	13.9793	36.1093	1.8825	98.5	102.5
	46		6A	Q.YCrCb_mCb-6Au	341	wsnp_Ku_c29287_39194579	BobWhite_c53978_99	2.3556	3.8159	0.6155	332.5	345.5
	46		6B	Q.RGB_dCR_2-6Bx	220	Tdurum_contig54967_581	wsnp_CAP8_c7510_3461645	2.1501	4.906	2.6437	217.5	227.5
	47	YCrCb_dCY_1	3B	Q.YCrCb_dCY_1-3Bk	298.179	Ku_c24974_674	Excalibur_c5309_286	7.3775	15.5214	4.4985	296.679	298.679
	47		3D	Q.YCrCb_dCY_1-3Dp	101	CAP12_c2615_128	BS00067163_51	13.5762	37.4485	-6.9232	97.5	102.5
	47		5B	Q.YCrCb_dCY_1-5Bs	274	wsnp_Ex_c12152_19429932	AX-94505827	2.2218	3.6665	-2.2301	268.5	277.5
	47		6B	Q.Lab_dCL_2-6Bx	220	Tdurum_contig54967_581	wsnp_CAP8_c7510_3461645	3.5677	7.805	3.418	216.5	220.5
	47		7A	Q.YCrCb_dCY_2-7Aaa	669	AX-95097524	AX-94742567	2.0253	3.996	-2.419	668.5	675.5
	48	YCrCb_dCCr_1	2A	Q.YCrCb_dCCr_1-2A.1	1	Tdurum_contig62210_229	Kukri_c7605_181	2.2908	2.6118	-0.4986	0	2.5
	48		2A	Q.YCrCb_dCCr_1-2A.2	156	RAC875_rep_c88665_52	AX-94684111	9.9561	16.1934	1.0392	155.5	159.5
	48		2A	Q.YCrCb_dCCr_1-2A.3	196	wsnp_Ex_c2033_3814035	BS00022332_51	3.7631	5.2851	-0.581	195.5	203.5
	48		3B	Q.YCrCb_dCCr_1-3Bm	306.179	AX-94979462	IAAV6088	9.6538	15.4252	0.9998	305.679	309.679
	48		3D	Q.YCrCb_dCCr_1-3Dp	102	CAP12_c2615_128	BS00067163_51	14.4255	26.8251	-1.3065	99.5	102.5
	48		6A	Q.YCrCb_dCCr_1-6A	340	RAC875_c103443_475	Tdurum_contig46670_1262	4.5418	6.4221	-0.6432	337.5	340.5
	49	YCrCb_dCCb_1	3B	Q.YCrCb_dCCb_1-3Bm	306.179	AX-94979462	IAAV6088	10.0673	19.5587	-1.7301	305.679	309.679
	49		3D	Q.YCrCb_dCCb_1-3Dp	102	CAP12_c2615_128	BS00067163_51	17.2941	41.9069	2.5114	98.5	102.5
	49		6B	Q.YCrCb_dCY_2-6Bx	220	Tdurum_contig54967_581	wsnp_CAP8_c7510_3461645	3.2624	7.3995	3.3769	216.5	220.5
	50	YCrCb_dCY_2	3B	Q.YCrCb_dCY_2-3Bl	299.179	Excalibur_c5309_286	BS00085434_51	7.6079	19.4391	5.3343	297.679	300.679
	50		3D	Q.YCrCb_dCY_2-3Dp	101	CAP12_c2615_128	BS00067163_51	9.2861	27.606	-6.308	97.5	102.5
	50		6B	Q.Lab_dCb_1-6By	223	RFL_Contig5844_291	RAC875_c13949_923	4.1295	6.9872	0.95	220.5	224.5
	50		7A	Q.sRo-7A	725	BobWhite_c42349_99	AX-95232773	3.679	7.4708	-0.0099	721.5	725.5
	51	YCrCb_dCCr_2	2B	Q.YCrCb_dCCr_2-2Be	192	Ra_c4397_542	Ku_c34010_1016	2.3852	10.5932	-0.6149	187.5	197.5
	51		7B	Q.YCrCb_dCCr_2-7B	236	Tdurum_contig14821_751	BS00101087_51	2.0647	9.3176	-0.5732	222.5	242.5
	52	YCrCb_dCCb_2	3B	Q.YCrCb_dCCb_2-3Bm	308.179	AX-94979462	IAAV6088	10.1773	23.721	-1.9442	305.679	309.679
	52		3D	Q.YCrCb_dCCb_2-3Dp	102	CAP12_c2615_128	BS00067163_51	12.6635	32.2792	2.2547	98.5	102.5
	52		5B	Q.YCrCb_dCCb_2-5Br	117	BS00065390_51	AX-95145462	2.209	5.8512	0.9825	115.5	117.5
	52		6B	Q.YCrCb_dCCb_1-6By	223	RFL_Contig5844_291	RAC875_c13949_923	4.1126	6.9802	-1.0624	220.5	224.5
	53	YCrCb_dCY_3	1D	Q.YCrCb_dCY_3-1Db	316	wsnp_Ex_c1969_3705930	AX-94772107	3.4369	11.4313	-3.4772	306.5	318.5
	53		3A	Q.YCrCb_dCY_3-3Ah	106	RAC875_c10286_1247	AX-94476859	2.6259	8.1948	-2.9437	105.5	108.5
	53		3B	Q.YCrCb_dCY_3-3Bl	299.179	Excalibur_c5309_286	BS00085434_51	5.7843	19.5113	4.576	297.679	300.679
	53		6B	Q.HSV_dCH_1-6By	224	RFL_Contig5844_291	RAC875_c13949_923	3.4903	6.9793	0.8287	220.5	224.5
	54	YCrCb_dCCr_3	1D	Q.YCrCb_dCCr_3-1Db	317	wsnp_Ex_c1969_3705930	AX-94772107	4.4104	12.6963	1.8494	309.5	318.5
	54		3A	Q.YCrCb_dCCr_3-3Ah	106	RAC875_c10286_1247	AX-94476859	2.0251	4.971	1.157	101.5	107.5
	54		3B	Q.YCrCb_dCCr_3-3B	321.179	Kukri_c3243_1065	BS00064896_51	6.1309	19.1281	-2.2858	319.679	327.679
	54		7D	Q.YCrCb_dCCr_3-7D	108	wsnp_Ex_rep_c68671_67525179	AX-94402434	2.6534	7.3474	-1.4163	106.5	113.5
	55	YCrCb_dCCb_3	3A	Q.YCrCb_dCCb_3-3Ai	195	wsnp_Ex_c8884_14841846	BS00038664_51	3.4959	11.2197	0.6	189.5	195.5
	55		3B	Q.YCrCb_dCCb_3-3Bn	311.179	AX-94583491	BS00030651_51	6.5618	22.1342	-0.8462	310.679	314.679
	55		3D	Q.YCrCb_dCCb_3-3Dp	102	CAP12_c2615_128	BS00067163_51	3.5217	12.1509	0.6237	96.5	102.5
	55		6B	Q.HSV_dCS_1-6B	225	BobWhite_c11042_284	Kukri_c39151_460	2.089	5.0641	-3.2467	220.5	229.5

## Sheet: AdditiveQTLs_OrderedByChrom
	TraitID	TraitName	Chromosome	QTL designation	Position	LeftMarker	RightMarker	LOD	PVE(%)	Add	LeftCI	RightCI
	19	RGB_dCB_3	1B	Q.RGB_dCB_3-1B	126	Kukri_c39223_871	JD_c954_2440	2.2745	7.1134	2.7838	116.5	133.5
	3	sA	1B	Q.sA-1B	160	AX-94503785	BobWhite_c48071_144	13.6347	12.6646	-0.6291	159.5	160.5
	3		1D	Q.sA-1D	146	wsnp_Ex_c18665_27541568	wsnp_Ex_rep_c66423_64641115	7.9571	6.2126	-0.4228	144.5	146.5
	2	sW	1D	Q.sW-1D	184	IAAV678	RAC875_rep_c105196_532	2.0186	6.8597	-0.0303	168.5	190.5
	10	RGB_mB	1D	Q.RGB_mB-1Da	287	RAC875_c7752_145	AX-94606615	2.7262	10.4749	-2.4855	282.5	291.5
	20	HSV_mH	1D	Q.HSV_mH-1Da	287	RAC875_c7752_145	AX-94606615	2.3565	6.0075	-0.3783	282.5	295.5
	21	HSV_mS	1D	Q.HSV_mS-1Da	287	RAC875_c7752_145	AX-94606615	2.2824	12.4103	1.7815	281.5	294.5
	39	Lab_dCa_2	1D	Q.Lab_dCa_2-1Da	287	RAC875_c7752_145	AX-94606615	2.2691	11.2169	0.6475	282.5	294.5
	45	YCrCb_mCr	1D	Q.YCrCb_mCr-1Da	287	RAC875_c7752_145	AX-94606615	2.5588	12.6699	0.7213	282.5	291.5
	19		1D	Q.RGB_dCB_3-1Db	314	wsnp_Ex_c1969_3705930	AX-94772107	2.9901	12.1449	-3.5574	306.5	318.5
	53	YCrCb_dCY_3	1D	Q.YCrCb_dCY_3-1Db	316	wsnp_Ex_c1969_3705930	AX-94772107	3.4369	11.4313	-3.4772	306.5	318.5
	54	YCrCb_dCCr_3	1D	Q.YCrCb_dCCr_3-1Db	317	wsnp_Ex_c1969_3705930	AX-94772107	4.4104	12.6963	1.8494	309.5	318.5
	17	RGB_dCR_3	1D	Q.RGB_dCR_3-1D	325	RAC875_c10925_1887	TA003600-1008	2.1439	7.8191	-1.0389	321.5	325
	48	YCrCb_dCCr_1	2A	Q.YCrCb_dCCr_1-2A.1	1	Tdurum_contig62210_229	Kukri_c7605_181	2.2908	2.6118	-0.4986	0	2.5
	37	Lab_dCb_1	2A	Q.Lab_dCb_1-2A	155	BS00022532_51	AX-94893801	2.0803	2.9249	0.6077	154.5	164.5
	48		2A	Q.YCrCb_dCCr_1-2A.2	156	RAC875_rep_c88665_52	AX-94684111	9.9561	16.1934	1.0392	155.5	159.5
	48		2A	Q.YCrCb_dCCr_1-2A.3	196	wsnp_Ex_c2033_3814035	BS00022332_51	3.7631	5.2851	-0.581	195.5	203.5
	1	sL	2A	Q.sL-2A	257	Excalibur_c15733_252	BS00079443_51	3.0701	7.1254	-0.1288	256.5	257.5
	4	sCi	2B	Q.sCi-2Bc	129	Tdurum_contig7144_602	Kukri_c24669_51	2.8339	5.9848	-0.0067	126.5	129.5
	7	sSo	2B	Q.sSo-2Bc	129	Tdurum_contig7144_602	Kukri_c24669_51	4.5586	13.6096	-0.0007	126.5	129.5
	29	HSV_dCH_3	2B	Q.HSV_dCH_3-2Bd	157	wsnp_CAP11_rep_c4105_1940985	BobWhite_c16735_131	2.0245	6.439	0.2345	148.5	161.5
	33	Lab_ma	2B	Q.Lab_ma-2Bd	157	wsnp_CAP11_rep_c4105_1940985	BobWhite_c16735_131	2.7227	7.4834	-0.8344	155.5	157.5
	3		2B	Q.sA-2B.1	170	Kukri_c691_504	RFL_Contig4748_1076	6.6636	5.2928	0.4108	169.5	174.5
	36	Lab_dCa_1	2B	Q.Lab_dCa_1-2B	186	GENE-1389_59	Ra_c4397_542	3.296	11.4554	-0.4205	184.5	187.5
	24	HSV_dCS_1	2B	Q.HSV_dCS_1-2Be	192	Ra_c4397_542	Ku_c34010_1016	2.2469	5.4655	-3.2618	187.5	196.5
	45		2B	Q.YCrCb_mCr-2Be	192	Ra_c4397_542	Ku_c34010_1016	2.228	9.7534	-0.6349	188.5	197.5
	51	YCrCb_dCCr_2	2B	Q.YCrCb_dCCr_2-2Be	192	Ra_c4397_542	Ku_c34010_1016	2.3852	10.5932	-0.6149	187.5	197.5
	3		2B	Q.sA-2B.2	208	RAC875_c46454_129	BS00023221_51	7.2264	5.8633	0.4155	206.5	208.5
	16	RGB_dCB_2	2B	Q.RGB_dCB_2-2Bf	329	Excalibur_rep_c101263_892	Excalibur_c19499_948	2.5462	9.792	2.13	320.5	330.5
	18	RGB_dCG_3	2B	Q.RGB_dCG_3-2Bf	330	Excalibur_rep_c101263_892	Excalibur_c19499_948	2.0873	6.8704	3.659	319.5	339.5
	41	Lab_dCL_3	2B	Q.Lab_dCL_3-2Bf	330	Excalibur_rep_c101263_892	Excalibur_c19499_948	2.5657	7.1089	2.6742	321.5	330.5
	25	HSV_dCV_1	2B	Q.HSV_dCV_1-2B	334	RAC875_c62831_255	BS00081871_51	2.0987	3.9509	4.4087	331.5	347.5
	3		2D	Q.sA-2D	15	AX-94384624	TA010191-1338	3.7569	2.7062	0.2794	12.5	16.5
	1		2D	Q.sL-2D	38	TA020776-0309	D_F1BEJMU01A0OMY_356	5.5888	13.787	0.1831	34.5	43.5
	5	sRo	2D	Q.sRo-2Dg	57	AX-94782932	BS00093757_51	9.3956	22.4946	-0.0173	53.5	61.5
	4		2D	Q.sCi-2Dg	58	AX-94782932	BS00093757_51	9.5391	25.2903	-0.0137	53.5	61.5
	2		2D	Q.sW-2D	74	BS00011425_51	RAC875_rep_c110753_119	4.8848	20.6648	-0.0537	64.5	74.5
	28	HSV_dCV_2	2D	Q.HSV_dCV_2-2D	252	Excalibur_c24307_739	wsnp_Ex_c8303_14001708	2.0183	9.8271	-2.441	246.5	260.5
	40	Lab_dCb_2	3A	Q.Lab_dCb_2-3A	101	AX-94684189	Excalibur_c49977_170	2.0609	3.3896	-0.6128	84.5	108.5
	19		3A	Q.RGB_dCB_3-3Ah	106	RAC875_c10286_1247	AX-94476859	2.1378	6.7952	-2.6585	101.5	109.5
	53		3A	Q.YCrCb_dCY_3-3Ah	106	RAC875_c10286_1247	AX-94476859	2.6259	8.1948	-2.9437	105.5	108.5
	54		3A	Q.YCrCb_dCCr_3-3Ah	106	RAC875_c10286_1247	AX-94476859	2.0251	4.971	1.157	101.5	107.5
	3		3A	Q.sA-3A	155	Tdurum_contig11121_834	BS00064039_51	8.4962	7.125	0.4517	154.5	155.5
	43	Lab_dCb_3	3A	Q.Lab_dCb_3-3Ai	195	wsnp_Ex_c8884_14841846	BS00038664_51	3.0656	8.2248	-0.5217	189.5	195.5
	55	YCrCb_dCCb_3	3A	Q.YCrCb_dCCb_3-3Ai	195	wsnp_Ex_c8884_14841846	BS00038664_51	3.4959	11.2197	0.6	189.5	195.5
	5		3A	Q.sRo-3A	211	wsnp_Ex_rep_c67786_66472676	BS00060391_51	2.1333	3.6703	-0.007	207.5	217.5
	41		3A	Q.Lab_dCL_3-3A	268	BS00110564_51	IACX6065	2.4417	6.12	-2.4842	255.5	276.5
	1		3B	Q.sL-3Bj	49.179	RAC875_c53353_78	RAC875_c5966_1854	3.823	9.227	0.1466	48.679	50.679
	3		3B	Q.sA-3Bj	49.179	RAC875_c53353_78	RAC875_c5966_1854	6.4721	5.015	0.3792	48.679	50.679
	2		3B	Q.sW-3B	52.179	AX-95134276	RAC875_c8459_1291	2.7216	10.5182	0.0375	50.679	52.679
	13	RGB_dCB_1	3B	Q.RGB_dCB_1-3B.1	269.179	wsnp_BQ167580B_Ta_2_1	BS00009549_51	3.4717	8.5619	-1.7077	268.679	269.679
	10		3B	Q.RGB_mB-3Bk	298.179	Ku_c24974_674	Excalibur_c5309_286	3.2817	12.8105	2.7657	297.679	300.679
	11	RGB_dCR_1	3B	Q.RGB_dCR_1-3Bk	298.179	Ku_c24974_674	Excalibur_c5309_286	8.5483	16.4731	5.8417	296.679	298.679
	12	RGB_dCG_1	3B	Q.RGB_dCG_1-3Bk	298.179	Ku_c24974_674	Excalibur_c5309_286	6.802	14.9892	4.4892	296.679	298.679
	13		3B	Q.RGB_dCB_1-3B.2k	298.179	Ku_c24974_674	Excalibur_c5309_286	7.5205	19.5192	2.5517	296.679	298.679
	16		3B	Q.RGB_dCB_2-3Bk	298.179	Ku_c24974_674	Excalibur_c5309_286	2.9028	10.4447	2.2208	296.679	298.679
	35	Lab_dCL_1	3B	Q.Lab_dCL_1-3Bk	298.179	Ku_c24974_674	Excalibur_c5309_286	7.1806	14.8822	4.5674	296.679	298.679
	47	YCrCb_dCY_1	3B	Q.YCrCb_dCY_1-3Bk	298.179	Ku_c24974_674	Excalibur_c5309_286	7.3775	15.5214	4.4985	296.679	298.679
	8	RGB_mR	3B	Q.RGB_mR-3Bl	299.179	Excalibur_c5309_286	BS00085434_51	8.3238	17.4338	4.7763	297.679	300.679
	9	RGB_mG	3B	Q.RGB_mG-3Bl	299.179	Excalibur_c5309_286	BS00085434_51	6.5392	18.614	6.1342	297.679	300.679
	15	RGB_dCG_2	3B	Q.RGB_dCG_2-3Bl	299.179	Excalibur_c5309_286	BS00085434_51	7.346	19.1372	6.101	297.679	300.679
	19		3B	Q.RGB_dCB_3-3Bl	299.179	Excalibur_c5309_286	BS00085434_51	3.2685	11.8926	3.5443	297.679	300.679
	20		3B	Q.HSV_mH-3Bl	299.179	Excalibur_c5309_286	BS00085434_51	6.073	19.2718	0.6803	297.679	300.679
	22	HSV_mV	3B	Q.HSV_mV-3Bl	299.179	Excalibur_c5309_286	BS00085434_51	8.3181	17.4453	4.7595	297.679	300.679
	32	Lab_mL	3B	Q.Lab_mL-3Bl	299.179	Excalibur_c5309_286	BS00085434_51	7.0091	18.9905	5.2949	297.679	300.679
	33		3B	Q.Lab_ma-3Bl	299.179	Excalibur_c5309_286	BS00085434_51	4.3668	12.6742	-1.077	297.679	300.679
	38	Lab_dCL_2	3B	Q.Lab_dCL_2-3Bl	299.179	Excalibur_c5309_286	BS00085434_51	7.585	18.5326	5.1331	297.679	300.679
	44	YCrCb_mY	3B	Q.YCrCb_mY-3Bl	299.179	Excalibur_c5309_286	BS00085434_51	6.8033	18.7802	5.3437	297.679	300.679
	50	YCrCb_dCY_2	3B	Q.YCrCb_dCY_2-3Bl	299.179	Excalibur_c5309_286	BS00085434_51	7.6079	19.4391	5.3343	297.679	300.679
	53		3B	Q.YCrCb_dCY_3-3Bl	299.179	Excalibur_c5309_286	BS00085434_51	5.7843	19.5113	4.576	297.679	300.679
	17		3B	Q.RGB_dCR_3-3Bl	300.179	Excalibur_c5309_286	BS00085434_51	3.8157	16.2897	1.5125	298.679	300.679
	41		3B	Q.Lab_dCL_3-3Bl	300.179	Excalibur_c5309_286	BS00085434_51	5.9071	17.2193	4.1863	297.679	300.679
	14	RGB_dCR_2	3B	Q.RGB_dCR_2-3Bm	306.179	AX-94979462	IAAV6088	7.2475	21.4236	5.387	305.679	309.679
	23	HSV_dCH_1	3B	Q.HSV_dCH_1-3Bm	306.179	AX-94979462	IAAV6088	7.7229	17.0846	1.262	305.679	309.679
	24		3B	Q.HSV_dCS_1-3Bm	306.179	AX-94979462	IAAV6088	5.053	14.8596	-5.4079	305.679	309.679
	25		3B	Q.HSV_dCV_1-3Bm	306.179	AX-94979462	IAAV6088	7.723	16.196	8.9976	305.679	309.679
	29		3B	Q.HSV_dCH_3-3Bm	306.179	AX-94979462	IAAV6088	5.2861	20.477	0.416	305.679	309.679
	31	HSV_dCV_3	3B	Q.HSV_dCV_3-3Bm	306.179	AX-94979462	IAAV6088	7.4813	24.7587	2.4716	305.679	309.679
	34	Lab_mb	3B	Q.Lab_mb-3Bm	306.179	AX-94979462	IAAV6088	10.297	22.557	1.3317	305.679	309.679
	37		3B	Q.Lab_dCb_1-3Bm	306.179	AX-94979462	IAAV6088	10.0722	19.5967	1.5478	305.679	309.679
	48		3B	Q.YCrCb_dCCr_1-3Bm	306.179	AX-94979462	IAAV6088	9.6538	15.4252	0.9998	305.679	309.679
	49	YCrCb_dCCb_1	3B	Q.YCrCb_dCCb_1-3Bm	306.179	AX-94979462	IAAV6088	10.0673	19.5587	-1.7301	305.679	309.679
	46	YCrCb_mCb	3B	Q.YCrCb_mCb-3Bm	308.179	AX-94979462	IAAV6088	10.4334	23.8258	-1.5372	305.679	309.679
	52	YCrCb_dCCb_2	3B	Q.YCrCb_dCCb_2-3Bm	308.179	AX-94979462	IAAV6088	10.1773	23.721	-1.9442	305.679	309.679
	40		3B	Q.Lab_dCb_2-3Bm	309.179	AX-94979462	IAAV6088	10.4088	23.9581	1.632	305.679	309.679
	6	sRu	3B	Q.sRu-3Bn	311.179	AX-94583491	BS00030651_51	2.7895	13.3851	0.0023	310.679	316.679
	43		3B	Q.Lab_dCb_3-3Bn	311.179	AX-94583491	BS00030651_51	7.7071	22.7077	0.8676	310.679	314.679
	55		3B	Q.YCrCb_dCCb_3-3Bn	311.179	AX-94583491	BS00030651_51	6.5618	22.1342	-0.8462	310.679	314.679
	54		3B	Q.YCrCb_dCCr_3-3B	321.179	Kukri_c3243_1065	BS00064896_51	6.1309	19.1281	-2.2858	319.679	327.679
	18		3B	Q.RGB_dCG_3-3Bo	324.179	BS00064896_51	RFL_Contig4186_914	4.8013	19.4302	6.1675	319.679	328.679
	30	HSV_dCS_3	3B	Q.HSV_dCS_3-3Bo	324.179	BS00064896_51	RFL_Contig4186_914	2.8683	10.639	2.0793	319.679	329.679
	42	Lab_dCa_3	3B	Q.Lab_dCa_3-3Bo	324.179	BS00064896_51	RFL_Contig4186_914	4.8452	19.3081	-2.0515	319.679	328.679
	26	HSV_dCH_2	3B	Q.HSV_dCH_2-3B	331.179	Tdurum_contig59953_220	GENE-0293_346	2.587	13.8725	0.6631	329.679	333.679
	8		3D	Q.RGB_mR-3Dp	100	CAP12_c2615_128	BS00067163_51	12.3759	34.0429	-6.6355	97.5	102.5
	22		3D	Q.HSV_mV-3Dp	100	CAP12_c2615_128	BS00067163_51	12.3361	33.9647	-6.6025	97.5	102.5
	33		3D	Q.Lab_ma-3Dp	100	CAP12_c2615_128	BS00067163_51	2.3766	6.2722	0.7551	80.5	110.5
	41		3D	Q.Lab_dCL_3-3Dp	100	CAP12_c2615_128	BS00067163_51	4.7195	14.0932	-3.7628	96.5	102.5
	11		3D	Q.RGB_dCR_1-3Dp	101	CAP12_c2615_128	BS00067163_51	15.9338	40.7583	-9.1038	98.5	102.5
	12		3D	Q.RGB_dCG_1-3Dp	101	CAP12_c2615_128	BS00067163_51	12.5133	35.719	-6.8659	97.5	102.5
	20		3D	Q.HSV_mH-3Dp	101	CAP12_c2615_128	BS00067163_51	5.9365	19.7171	-0.6829	96.5	102.5
	35		3D	Q.Lab_dCL_1-3Dp	101	CAP12_c2615_128	BS00067163_51	13.903	38.3793	-7.2673	98.5	102.5
	38		3D	Q.Lab_dCL_2-3Dp	101	CAP12_c2615_128	BS00067163_51	9.9538	29.3301	-6.4096	97.5	102.5
	43		3D	Q.Lab_dCb_3-3Dp	101	CAP12_c2615_128	BS00067163_51	5.5119	16.7477	-0.7383	96.5	102.5
	47		3D	Q.YCrCb_dCY_1-3Dp	101	CAP12_c2615_128	BS00067163_51	13.5762	37.4485	-6.9232	97.5	102.5
	50		3D	Q.YCrCb_dCY_2-3Dp	101	CAP12_c2615_128	BS00067163_51	9.2861	27.606	-6.308	97.5	102.5
	9		3D	Q.RGB_mG-3Dp	102	CAP12_c2615_128	BS00067163_51	7.8117	23.8039	-6.8807	97.5	102.5
	13		3D	Q.RGB_dCB_1-3Dp	102	CAP12_c2615_128	BS00067163_51	5.7176	14.5571	-2.1797	97.5	102.5
	14		3D	Q.RGB_dCR_2-3Dp	102	CAP12_c2615_128	BS00067163_51	9.2569	30.5896	-6.3793	98.5	102.5
	15		3D	Q.RGB_dCG_2-3Dp	102	CAP12_c2615_128	BS00067163_51	9.1794	26.2078	-7.0828	97.5	102.5
	16		3D	Q.RGB_dCB_2-3Dp	102	CAP12_c2615_128	BS00067163_51	3.0491	11.3698	-2.2926	96.5	102.5
	18		3D	Q.RGB_dCG_3-3Dp	102	CAP12_c2615_128	BS00067163_51	3.2242	11.8288	-4.7968	96.5	102.5
	23		3D	Q.HSV_dCH_1-3Dp	102	CAP12_c2615_128	BS00067163_51	13.8416	36.9584	-1.8419	98.5	102.5
	24		3D	Q.HSV_dCS_1-3Dp	102	CAP12_c2615_128	BS00067163_51	10.2118	35.3581	8.2759	98.5	102.5
	25		3D	Q.HSV_dCV_1-3Dp	102	CAP12_c2615_128	BS00067163_51	16.356	44.2076	-14.747	98.5	102.5
	30		3D	Q.HSV_dCS_3-3Dp	102	CAP12_c2615_128	BS00067163_51	4.8179	18.012	-2.6983	96.5	102.5
	31		3D	Q.HSV_dCV_3-3Dp	102	CAP12_c2615_128	BS00067163_51	7.2461	24.7426	-2.451	97.5	102.5
	32		3D	Q.Lab_mL-3Dp	102	CAP12_c2615_128	BS00067163_51	8.7849	26.0205	-6.1485	97.5	102.5
	34		3D	Q.Lab_mb-3Dp	102	CAP12_c2615_128	BS00067163_51	14.3308	35.8792	-1.6671	98.5	102.5
	37		3D	Q.Lab_dCb_1-3Dp	102	CAP12_c2615_128	BS00067163_51	17.4132	42.2971	-2.2554	99.5	102.5
	40		3D	Q.Lab_dCb_2-3Dp	102	CAP12_c2615_128	BS00067163_51	12.1451	29.9387	-1.8159	98.5	102.5
	42		3D	Q.Lab_dCa_3-3Dp	102	CAP12_c2615_128	BS00067163_51	3.531	12.8961	1.67	96.5	102.5
	44		3D	Q.YCrCb_mY-3Dp	102	CAP12_c2615_128	BS00067163_51	8.463	25.4127	-6.1665	97.5	102.5
	46		3D	Q.YCrCb_mCb-3Dp	102	CAP12_c2615_128	BS00067163_51	13.9793	36.1093	1.8825	98.5	102.5
	48		3D	Q.YCrCb_dCCr_1-3Dp	102	CAP12_c2615_128	BS00067163_51	14.4255	26.8251	-1.3065	99.5	102.5
	49		3D	Q.YCrCb_dCCb_1-3Dp	102	CAP12_c2615_128	BS00067163_51	17.2941	41.9069	2.5114	98.5	102.5
	52		3D	Q.YCrCb_dCCb_2-3Dp	102	CAP12_c2615_128	BS00067163_51	12.6635	32.2792	2.2547	98.5	102.5
	55		3D	Q.YCrCb_dCCb_3-3Dp	102	CAP12_c2615_128	BS00067163_51	3.5217	12.1509	0.6237	96.5	102.5
	7		4A	Q.sSo-4A	305	Tdurum_contig7992_605	AX-94613066	4.0325	9.8979	-0.0007	303.5	307.5
	7		4B	Q.sSo-4B.1	16	BS00100738_51	wsnp_BE403378B_Ta_2_1	2.8853	2.4745	-0.0001	15.5	16.5
	7		4B	Q.sSo-4B.3	63	CAP8_c1408_167	AX-94622192	2.934	2.4745	-0.0001	58.5	63.5
	3		4B	Q.sA-4B	142	RAC875_c13639_2159	IACX5762	3.2208	2.3697	0.2625	141.5	148.5
	2		4D	Q.sW-4D	200.488	RAC875_rep_c105718_304	BS00099053_51	2.2486	7.5885	-0.0322	178.988	232.988
	16	RGB_dCB_2	5A	Q.RGB_dCB_2-5A	88	BobWhite_rep_c50145_387	AX-94535336	2.1967	7.0568	1.8078	81.5	93.5
	6		5A	Q.sRu-5A	416	IAAV1179	AX-94706027	2.0791	8.4046	0.0019	406.5	426.5
	41		5A	Q.Lab_dCL_3-5A	437	AX-94477704	wsnp_BE399939A_Ta_2_1	2.0364	4.8197	2.2125	431.5	438.5
	4		5A	Q.sCi-5A	546	wsnp_CD454152A_Ta_2_1	BS00104432_51	2.2385	4.066	-0.0055	542.5	546
	33		5B	Q.Lab_ma-5B	28	AX-94971715	AX-94400196	2.1411	5.4503	-0.6996	26.5	30.5
	1		5B	Q.sL-5B.1q	51	AX-95166572	AX-94459250	7.4173	19.0541	0.2121	48.5	51.5
	3		5B	Q.sA-5Bq	51	AX-95166572	AX-94459250	19.4075	21.3901	0.7884	49.5	51.5
	36		5B	Q.Lab_dCa_1-5B.1r	115	BS00065390_51	AX-95145462	2.0861	16.99	-0.5107	111.5	116.5
	52		5B	Q.YCrCb_dCCb_2-5Br	117	BS00065390_51	AX-95145462	2.209	5.8512	0.9825	115.5	117.5
	36		5B	Q.Lab_dCa_1-5B.2	155	RAC875_c24376_704	BS00066289_51	3.9173	13.7722	-0.4569	153.5	155.5
	27	HSV_dCS_2	5B	Q.HSV_dCS_2-5B	161	IAAV7267	Excalibur_rep_c67473_264	2.0691	10.5702	-3.2332	158.5	168.5
	11		5B	Q.RGB_dCR_1-5Bs	274	wsnp_Ex_c12152_19429932	AX-94505827	2.4794	3.6191	-2.7928	268.5	282.5
	12		5B	Q.RGB_dCG_1-5Bs	274	wsnp_Ex_c12152_19429932	AX-94505827	2.1843	3.8384	-2.3166	268.5	277.5
	35		5B	Q.Lab_dCL_1-5Bs	274	wsnp_Ex_c12152_19429932	AX-94505827	2.2777	3.7149	-2.327	268.5	277.5
	47		5B	Q.YCrCb_dCY_1-5Bs	274	wsnp_Ex_c12152_19429932	AX-94505827	2.2218	3.6665	-2.2301	268.5	277.5
	1		5B	Q.sL-5B.2	320	AX-94537650	BS00029540_51	2.2653	4.5617	0.1141	313.5	324.5
	5		5B	Q.sRo-5B	332	Tdurum_contig45588_730	Excalibur_c8168_226	3.633	7.5256	-0.0111	325.5	332.5
	4		5B	Q.sCi-5B	356	RAC875_c278_1801	Excalibur_c48387_58	3.8631	8.4709	-0.0081	351.5	356.5
	7		5B	Q.sSo-5B	359	Kukri_c41408_233	BobWhite_c26082_239	6.0744	13.6096	-0.0009	356.5	361.5
	39	Lab_dCa_2	6A	Q.Lab_dCa_2-6A	243	Kukri_c14877_303	GENE-4154_365	2.2909	11.3222	0.6471	238.5	244.5
	29		6A	Q.HSV_dCH_3-6At	246	TA004297-0876	BS00037006_51	3.6387	13.3185	-0.3331	245.5	246.5
	31		6A	Q.HSV_dCV_3-6At	246	TA004297-0876	BS00037006_51	2.1811	5.5824	-1.1642	243.5	248.5
	33		6A	Q.Lab_ma-6At	246	TA004297-0876	BS00037006_51	4.9632	14.5991	1.1507	245.5	246.5
	48		6A	Q.YCrCb_dCCr_1-6A	340	RAC875_c103443_475	Tdurum_contig46670_1262	4.5418	6.4221	-0.6432	337.5	340.5
	40		6A	Q.Lab_dCb_2-6Au	341	wsnp_Ku_c29287_39194579	BobWhite_c53978_99	2.3629	3.851	-0.6551	335.5	347.5
	46		6A	Q.YCrCb_mCb-6Au	341	wsnp_Ku_c29287_39194579	BobWhite_c53978_99	2.3556	3.8159	0.6155	332.5	345.5
	8		6B	Q.Lab_dCb_3-6B	213	AX-94687304	Excalibur_c91980_139	2.4948	6.4368	0.4693	212.5	213.5
	9		6B	Q.YCrCb_dCCb_3-6B	214	Excalibur_c63243_434	Tdurum_contig6121_907	2.2461	6.0602	-0.445	210.5	215.5
	11		6B	Q.RGB_mR-6Bv	215	Tdurum_contig6121_907	wsnp_Ex_c39304_46634878	3.9142	7.372	3.1356	213.5	215.5
	12		6B	Q.RGB_mG-6Bv	215	Tdurum_contig6121_907	wsnp_Ex_c39304_46634878	2.9202	7.6754	3.9735	214.5	215.5
	14		6B	Q.RGB_dCR_1-6Bv	215	Tdurum_contig6121_907	wsnp_Ex_c39304_46634878	3.8609	6.7423	3.7646	213.5	215.5
	15		6B	Q.RGB_dCG_1-6Bv	215	Tdurum_contig6121_907	wsnp_Ex_c39304_46634878	2.9396	5.9998	2.8603	213.5	215.5
	20		6B	Q.HSV_mV-6Bv	215	Tdurum_contig6121_907	wsnp_Ex_c39304_46634878	3.9107	7.3858	3.1244	213.5	215.5
	22		6B	Q.HSV_dCV_1-6Bv	215	Tdurum_contig6121_907	wsnp_Ex_c39304_46634878	2.9099	5.397	5.2399	213.5	215.5
	23		6B	Q.Lab_mL-6Bv	215	Tdurum_contig6121_907	wsnp_Ex_c39304_46634878	3.1642	7.85	3.4351	214.5	215.5
	24		6B	Q.Lab_dCL_1-6Bv	215	Tdurum_contig6121_907	wsnp_Ex_c39304_46634878	3.2586	6.2388	2.9783	213.5	215.5
	25		6B	Q.YCrCb_mY-6Bv	215	Tdurum_contig6121_907	wsnp_Ex_c39304_46634878	3.0293	7.6625	3.4447	214.5	215.5
	32		6B	Q.YCrCb_dCY_1-6Bv	215	Tdurum_contig6121_907	wsnp_Ex_c39304_46634878	3.2139	6.2185	2.8678	213.5	215.5
	34		6B	Q.HSV_mH-6Bw	216	RAC875_c14852_693	Kukri_c38732_246	2.9136	8.4996	0.4558	215.5	216.5
	35		6B	Q.Lab_dCb_2-6Bw	216	RAC875_c14852_693	Kukri_c38732_246	3.7784	7.2584	0.9105	215.5	216.5
	37		6B	Q.YCrCb_mCb-6Bw	216	RAC875_c14852_693	Kukri_c38732_246	3.9388	7.4776	-0.8705	215.5	216.5
	38		6B	Q.YCrCb_dCY_3-6Bx	217	Tdurum_contig54967_581	wsnp_CAP8_c7510_3461645	2.0935	5.7471	2.5117	212.5	223.5
	40		6B	Q.RGB_dCG_2-6Bx	219	Tdurum_contig54967_581	wsnp_CAP8_c7510_3461645	3.173	7.5349	3.908	216.5	220.5
	41		6B	Q.Lab_mb-6Bx	219	Tdurum_contig54967_581	wsnp_CAP8_c7510_3461645	4.2077	8.0489	0.8128	216.5	220.5
	43		6B	Q.Lab_dCL_3-6Bx	219	Tdurum_contig54967_581	wsnp_CAP8_c7510_3461645	3.2664	9.0204	3.0943	216.5	220.5
	44		6B	Q.YCrCb_dCCb_2-6Bx	219	Tdurum_contig54967_581	wsnp_CAP8_c7510_3461645	3.7543	7.6279	-1.128	216.5	220.5
	46		6B	Q.RGB_dCR_2-6Bx	220	Tdurum_contig54967_581	wsnp_CAP8_c7510_3461645	2.1501	4.906	2.6437	217.5	227.5
	47		6B	Q.Lab_dCL_2-6Bx	220	Tdurum_contig54967_581	wsnp_CAP8_c7510_3461645	3.5677	7.805	3.418	216.5	220.5
	49		6B	Q.YCrCb_dCY_2-6Bx	220	Tdurum_contig54967_581	wsnp_CAP8_c7510_3461645	3.2624	7.3995	3.3769	216.5	220.5
	50		6B	Q.Lab_dCb_1-6By	223	RFL_Contig5844_291	RAC875_c13949_923	4.1295	6.9872	0.95	220.5	224.5
	52		6B	Q.YCrCb_dCCb_1-6By	223	RFL_Contig5844_291	RAC875_c13949_923	4.1126	6.9802	-1.0624	220.5	224.5
	53		6B	Q.HSV_dCH_1-6By	224	RFL_Contig5844_291	RAC875_c13949_923	3.4903	6.9793	0.8287	220.5	224.5
	55		6B	Q.HSV_dCS_1-6B	225	BobWhite_c11042_284	Kukri_c39151_460	2.089	5.0641	-3.2467	220.5	229.5
	8		6D	Q.RGB_mR-6Dz	174	Excalibur_c10358_1800	RAC875_c2102_3487	2.2769	3.5844	-2.1529	166.5	175.5
	22		6D	Q.HSV_mV-6Dz	174	Excalibur_c10358_1800	RAC875_c2102_3487	2.2903	3.6058	-2.1523	166.5	175.5
	5		7A	Q.Lab_dCa_1-7A	252	BobWhite_rep_c58252_112	AX-94649056	3.08	10.6831	0.4045	250.5	252.5
	10		7A	Q.HSV_dCS_3-7A	512	AX-94582130	Tdurum_contig45618_1089	3.2551	11.4362	2.1512	511.5	512.5
	12		7A	Q.RGB_dCR_3-7A	663	BS00068108_51	Excalibur_c42255_425	2.3208	8.4423	-1.0843	661.5	667.5
	14		7A	Q.RGB_dCR_2-7A	665	RAC875_c8642_231	Tdurum_contig51134_497	2.135	4.8707	-2.5671	661.5	667.5
	16		7A	Q.RGB_mB-7Aaa	669	AX-95097524	AX-94742567	3.3484	13.0507	-2.7878	667.5	669.5
	17		7A	Q.RGB_dCG_1-7Aaa	669	AX-95097524	AX-94742567	2.1155	3.7214	-2.2342	666.5	677.5
	30		7A	Q.RGB_dCB_2-7Aaa	669	AX-95097524	AX-94742567	2.2828	7.1603	-1.8351	666.5	674.5
	35		7A	Q.Lab_dCL_1-7Aaa	669	AX-95097524	AX-94742567	2.1838	3.5685	-2.2335	666.5	678.5
	36		7A	Q.Lab_dCL_2-7Aaa	669	AX-95097524	AX-94742567	2.112	3.9723	-2.3787	668.5	675.5
	38		7A	Q.YCrCb_dCY_1-7Aaa	669	AX-95097524	AX-94742567	2.1351	3.532	-2.1429	666.5	678.5
	47		7A	Q.YCrCb_dCY_2-7Aaa	669	AX-95097524	AX-94742567	2.0253	3.996	-2.419	668.5	675.5
	50		7A	Q.sRo-7A	725	BobWhite_c42349_99	AX-95232773	3.679	7.4708	-0.0099	721.5	725.5
	3		7B	Q.sA-7B	1	Tdurum_contig57324_104	Excalibur_c53111_215	11.711	10.3633	0.5488	0	1.5
	31		7B	Q.HSV_dCV_3-7B	169	Ku_c16895_793	Tdurum_contig81911_179	2.1114	5.4376	-1.3055	157.5	181.5
	51		7B	Q.YCrCb_dCCr_2-7B	236	Tdurum_contig14821_751	BS00101087_51	2.0647	9.3176	-0.5732	222.5	242.5
	4		7B	Q.sCi-7B	246	IACX8294	AX-94750198	2.4517	4.4049	-0.0057	244.5	251.5
	7		7D	Q.sSo-7D.1	54	AX-94484859	AX-94418300	2.7666	2.4745	0	53.5	56.5
	43		7D	Q.Lab_dCb_3-7D	67	RAC875_c13942_2973	wsnp_Ra_c2930_5550811	2.0165	4.5296	-0.3932	61.5	69.5
	54		7D	Q.YCrCb_dCCr_3-7D	108	wsnp_Ex_rep_c68671_67525179	AX-94402434	2.6534	7.3474	-1.4163	106.5	113.5
	7		7D	Q.sSo-7D.2	141	BS00066128_51	Ku_c32426_324	3.6713	1.2372	-0.0002	140.5	149.5
	7		7D	Q.sSo-7D.3	157	Kukri_c15768_1383	BS00062644_51	2.9944	2.4745	-0.0002	152.5	157.5
	7		7D	Q.sSo-7D.4bb	279	TA015268-0688	TA009724-0285	2.5678	3.7117	0.0005	270.5	289.5
	4		7D	Q.sCi-7Dbb	280	TA015268-0688	TA009724-0285	4.1299	9.2098	0.0083	276.5	281.5
	1		7D	Q.sL-7Dbb	287	BobWhite_rep_c52163_55	TA010165-1787	2.3503	5.6832	-0.1157	281.5	291.5
	5		7D	Q.sRo-7Dbb	287	BobWhite_rep_c52163_55	TA010165-1787	8.0778	19.3825	0.016	281.5	291.5
