# Supplementary material for: QTL Analysis for Bread Wheat Seed Size, Shape and Color Characteristics Estimated by Digital Image Processing
Source: Plants (Basel). 2022 Aug 12;11(16):2105. doi: 10.3390/plants11162105 (PMC9414870; doi:10.3390/plants11162105)
Supplement: Supplementary file 1 [file plants-11-02105-s001.zip › Table S2.xlsx]

## Sheet: Table S2 (Epistatsis QTLs)
	TraitID	TraitName	Chromosome1	Position1	LeftMarker1	RightMarker1	Chromosome2	Position2	LeftMarker2	RightMarker2	LOD	PVE(%)	Add1	Add2	AddbyAdd
	2	sW	2B	170	Kukri_c691_504	RFL_Contig4748_1076	2B	190	Ra_c4397_542	Ku_c34010_1016	6.9803	25.142	-0.0586	0.0658	0.1027
	3	sA	2D	285	AX-94401150	TA008520-0725	3A	5	Excalibur_c19658_82	BS00066230_51	5.4959	15.1917	-0.0092	0.0764	-0.303
	6	sRu	2D	165	RAC875_c11911_431	Kukri_c55028_182	5D	265	IACX3123	TA015368-0126	6.0722	8.0321	-0.0014	0.0015	-0.0046
	7	sSo	6B	25	Tdurum_contig75763_629	Kukri_c85856_60	7A	585	wsnp_Ex_c9971_16412615	AX-94531050	5.5862	11.6812	0.0005	0.0002	-0.0009
	10	RGB_mB	3A	30	IAAV1155	AX-95195012	4D	95.488	AX-94864643	Excalibur_c79009_131	5.1311	15.3549	-0.5411	-2.0436	-3.9747
	14	RGB_dCR_2	3A	210	wsnp_Ex_rep_c67786_66472676	BS00060391_51	3A	235	Kukri_c63259_151	IAAV5370	5.0161	9.0864	-2.1211	1.6939	5.1192
	18	RGB_dCG_3	3D	245	TA007378-0375	TA020105-1083	7D	105	TA014924-0747	TA002433-1491	5.3542	18.362	0.5345	2.425	-5.9937
	19	RGB_dCB_3	1B	365	Kukri_c38553_173	AX-95154820	5D	90	Kukri_c13045_302	IAAV6265	5.206	8.5246	1.1373	-1.371	6.5522
	19	RGB_dCB_3	1D	50	AX-94590703	AX-94527379	5B	210	Kukri_c54078_114	AX-94504637	6.2241	5.2	0.0859	0.2839	-5.0934
	19	RGB_dCB_3	2D	160	Excalibur_c5278_1075	RAC875_c11911_431	5D	270	IACX3123	TA015368-0126	5.0138	8.166	-1.3966	-0.9003	-6.7435
	19	RGB_dCB_3	2D	255	wsnp_Ex_c8303_14001708	RAC875_c12803_1620	6D	225	wsnp_CAP12_c720_382116	tplb0038e08_609	5.05	8.4853	-0.8793	1.313	6.6313
	19	RGB_dCB_3	3D	155	AX-94603646	TA007097-1452	5B	120	AX-95145462	AX-95194941	5.0574	8.749	-0.0283	-2.3649	6.5833
	24	HSV_dCS_1	1D	140	Excalibur_c53900_86	AX-94488247	7B	80	Tdurum_contig13431_127	AX-95072756	5.2855	12.0237	1.0658	3.0969	-4.7028
	24	HSV_dCS_1	3B	306.179	AX-94979462	IAAV6088	3D	100	CAP12_c2615_128	BS00067163_51	6.5252	54.6642	-5.9344	8.081	5.3772
	25	HSV_dCV_1	3B	306.179	AX-94979462	IAAV6088	3D	100	CAP12_c2615_128	BS00067163_51	6.1264	70.2115	9.5956	-14.4475	-6.4819
	26	HSV_dCH_2	6B	290	BS00092845_51	wsnp_Ex_c1143_2195442	7A	700	Kukri_c49033_52	BS00022838_51	5.0889	35.6906	-0.1529	-0.1993	-0.8927
	27	HSV_dCS_2	1B	225	wsnp_JD_c6331_7499060	BS00038643_51	3A	0	Ku_c17560_146	BobWhite_c17021_297	8.0338	15.5316	-2.762	0.5679	-6.0004
	27	HSV_dCS_2	2B	160	wsnp_Ex_c20529_29608872	RAC875_s109189_188	2D	45	wsnp_Ex_c7908_13430703	BS00029208_51	5.2298	10.6922	0.2645	3.0618	5.0543
	27	HSV_dCS_2	3A	5	Excalibur_c19658_82	BS00066230_51	3D	70	D_GDS7LZN02IJRXZ_309	CAP12_c2615_128	6.7478	23.2515	0.9784	-2.4038	-7.6222
	27	HSV_dCS_2	3B	316.179	AX-94583491	BS00030651_51	3D	100	CAP12_c2615_128	BS00067163_51	5.4656	13.1281	1.4598	-2.2773	-5.0624
	28	HSV_dCV_2	2A	10	RAC875_c24364_307	wsnp_Ex_rep_c66358_64543089	2D	425	AX-94702227	BS00086534_51	5.8588	4.9928	-7.7249	4.7485	7.2896
	28	HSV_dCV_2	3A	5	Excalibur_c19658_82	BS00066230_51	3D	70	D_GDS7LZN02IJRXZ_309	CAP12_c2615_128	5.7369	5.9539	-1.8666	2.3784	5.2694
	31	HSV_dCV_3	3A	45	wsnp_JD_c2722_3653988	AX-94449625	4D	100.488	Excalibur_c79009_131	BobWhite_c20689_427	5.0202	13.5276	-0.4017	-0.2926	-1.7225
	31	HSV_dCV_3	3A	150	Excalibur_c6501_477	AX-94989495	5A	0	wsnp_Ex_c905_1748920	AX-95114232	6.5943	17.8621	-0.8202	-0.7729	-1.8707
	31	HSV_dCV_3	3B	306.179	AX-94979462	IAAV6088	3D	105	AX-94444273	AX-94922201	6.1042	43.0437	2.5271	0.2635	-1.967
	34	Lab_mb	3B	306.179	AX-94979462	IAAV6088	3D	100	CAP12_c2615_128	BS00067163_51	5.2033	70.6565	1.3379	-1.6159	-0.7652
	36	Lab_dCa_1	3B	391.179	AX-95088129	Excalibur_c16569_535	5B	15	AX-94503507	wsnp_JD_c1845_2564931	5.208	17.7726	0.0549	0.1061	0.4744
	37	Lab_dCb_1	3B	306.179	AX-94979462	IAAV6088	3D	100	CAP12_c2615_128	BS00067163_51	6.461	73.8384	1.6647	-2.212	-0.9826
	39	Lab_dCa_2	3A	60	BS00057445_51	RAC875_c4952_719	3A	85	BS00065956_51	Tdurum_contig91865_242	5.0094	5.4722	-0.8772	1.1089	1.5609
	41	Lab_dCL_3	2A	385	RAC875_c19904_308	AX-94430599	5D	25	AX-94797162	wsnp_RFL_Contig2606_2264492	5.0377	7.803	0.0426	-0.1355	-3.4101
	46	YCrCb_mCb	3B	306.179	AX-94979462	IAAV6088	3D	100	CAP12_c2615_128	BS00067163_51	5.8161	71.1264	-1.5461	1.8513	0.9081
	49	YCrCb_dCCb_1	3B	306.179	AX-94979462	IAAV6088	3D	100	CAP12_c2615_128	BS00067163_51	6.2935	73.2032	-1.8576	2.4699	1.0735
	53	YCrCb_dCY_3	1D	50	AX-94590703	AX-94527379	5B	210	Kukri_c54078_114	AX-94504637	5.141	8.1884	-0.4919	-0.0817	-4.3158
	53	YCrCb_dCY_3	6D	100	TA001847-0566	D_GB5Y7FA02FHK0M_407	7A	670	BS00065714_51	CAP7_c4064_162	5.1392	16.6525	0.231	-1.3637	-5.7575
