# Supplementary material for: QTL Analysis for Bread Wheat Seed Size, Shape and Color Characteristics Estimated by Digital Image Processing
Source: Plants (Basel). 2022 Aug 12;11(16):2105. doi: 10.3390/plants11162105 (PMC9414870; doi:10.3390/plants11162105)
Supplement: Supplementary file 1 [file plants-11-02105-s001.zip › Table S3.xlsx]

## Sheet: Sheet1
	Input Gene ID	KEGG Gene ID	KEGG Gene Name	KEGG Orthology ID
	At1g03430	ath:AT1G03430	AHP5; histidine-containing phosphotransfer factor 5	K14490
	At1g13710	ath:AT1G13710	CYP78A5; cytochrome P450, family 78, subfamily A, polypeptide 5	K20619
	At1g17110	ath:AT1G17110	UBP15; ubiquitin-specific protease 15	K11855
	At1g19270	ath:AT1G19270	DA1; DA1	NA
	At1g27320	ath:AT1G27320	HK3; histidine kinase 3	K14489
	At1g32310	ath:AT1G32310	SAMBA; valine-tRNA ligase	NA
	At1g51660	ath:AT1G51660	MKK4; mitogen-activated protein kinase kinase 4	K13413
	At1g52340	ath:AT1G52340	ABA2; NAD(P)-binding Rossmann-fold superfamily protein	K09841
	At1g55600	ath:AT1G55600	WRKY10; WRKY DNA-binding protein 10	NA
	At1g75080	ath:AT1G75080	BZR1; Brassinosteroid signaling positive regulator (BZR1) family protein	K14503
	At1g78420	ath:AT1G78420	RING/U-box superfamily protein	NA
	At2g01830	ath:AT2G01830	WOL; CHASE domain containing histidine kinase protein	K14489
	At2g19500	ath:AT2G19500	CKX2; cytokinin oxidase 2	K00279
	At2g26300	ath:AT2G26300	GP_ALPHA_1; G protein alpha subunit 1	K19729
	At2g35230	ath:AT2G35230	IKU1; VQ motif-containing protein	NA
	At2g36270	ath:AT2G36270	ABI5; Basic-leucine zipper (bZIP) transcription factor family protein	K14432
	At2g37260	ath:AT2G37260	TTG2; WRKY family transcription factor family protein	NA
	At2g38050	ath:AT2G38050	DET2; 3-oxo-5-alpha-steroid 4-dehydrogenase family protein	K09591
	At2g42540	ath:AT2G42540	COR15A; cold-regulated 15a	NA
	At2g46660	ath:AT2G46660	CYP78A6; cytochrome P450, family 78, subfamily A, polypeptide 6	K20619
	At3g11580	ath:AT3G11580	AP2/B3-like transcriptional factor family protein	NA
	At3g16360	ath:AT3G16360	AHP4; HPT phosphotransmitter 4	K14490
	At3g19700	ath:AT3G19700	IKU2; Leucine-rich repeat protein kinase family protein	NA
	At3g21220	ath:AT3G21220	MKK5; MAP kinase kinase 5	K13413
	At3g21510	ath:AT3G21510	AHP1; histidine-containing phosphotransmitter 1	K14490
	At3g29350	ath:AT3G29350	AHP2; histidine-containing phosphotransmitter 2	K14490
	At3g50660	ath:AT3G50660	DWF4; Cytochrome P450 superfamily protein	K09587
	At3g51550	ath:AT3G51550	FER; Malectin/receptor-like protein kinase family protein	NA
	At3g61880	ath:AT3G61880	CYP78A9; cytochrome p450 78a9	K20619
	At3g63530	ath:AT3G63530	BB; RING/U-box superfamily protein	K19045
	At4g25350	ath:AT4G25350	SHB1; EXS (ERD1/XPR1/SYG1) family protein	NA
	At4g29040	ath:AT4G29040	RPT2a; regulatory particle AAA-ATPase 2A	K03062
	At4g34460	ath:AT4G34460	AGB1; GTP binding protein beta 1	K04536
	At4g36860	ath:AT4G36860	LIM domain-containing protein	NA
	At4g36920	ath:AT4G36920	AP2; Integrase-type DNA-binding superfamily protein	K09284
	At4g37750	ath:AT4G37750	ANT; Integrase-type DNA-binding superfamily protein	K09285
	At4g39400	ath:AT4G39400	BRI1; Leucine-rich receptor-like protein kinase family protein	K13415
	At5g06250	ath:AT5G06250	DPA4; AP2/B3-like transcriptional factor family protein	NA
	At5g20635	ath:AT5G20635	AGG3; guanine nucleotide-binding protein subunit gamma	K24773
	At5g35750	ath:AT5G35750	HK2; histidine kinase 2	K14489
	At5g39340	ath:AT5G39340	AHP3; histidine-containing phosphotransmitter 3	K14490
	At5g62000	ath:AT5G62000	ARF2; auxin response factor 2	NA
	Os01g0169800	dosa:Os01t0169800-01	Os01g0169800; Pyridoxal phosphate-dependent transferase, major region, subdomain 2 domain containing protein.	NA
	Os01g0169851	dosa:Os01t0169851-00	Os01g0169851; Hypothetical conserved gene.	NA
	Os01g0197100	dosa:Os01t0197100-00	Os01g0197100; Similar to Cytochrome P450 90C1 (EC 1.14.-.-) (ROTUNDIFOLIA3).	K09589
	Os01g0197700	dosa:Os01t0197700-01	Os01g0197700, GRAIN_NUMBER_1A, GN1A; Similar to Cytokinin dehydrogenase 2.	K00279
	Os01g0229400	dosa:Os01t0229400-01	Os01g0229400, RAC/ROP-TYPE_GTPASE_1, RAC1; Similar to Rac-like GTP-binding protein 1.	K04392
	Os01g0286100	dosa:Os01t0286100-01	Os01g0286100; Helix-loop-helix DNA-binding domain containing protein.	K12126
	Os01g0643600	dosa:Os01t0643600-00	Os01g0643600, HOX3, HOMEOBOX_GENE_3; Homeodomain-related domain containing protein.	K09338
	Os01g0680200	dosa:Os01t0680200-01	Os01g0680200; Protein of unknown function DUF250 domain containing protein.	NA
	Os01g0718300	dosa:Os01t0718300-01	Os01g0718300, D61, DWARF_61; Similar to Systemin receptor SR160 precursor (EC 2.7.1.37) (Brassinosteroid LRR receptor kinase).	K13415
	Os01g0732300	dosa:Os01t0732300-01	Os01g0732300; Protein of unknown function DUF623, plant domain containing protein.	NA
	Os01g0775100	dosa:Os01t0775100-01	Os01g0775100; Plus-3 domain containing protein.	NA
	Os01g0812000	dosa:Os01t0812000-01	Os01g0812000, GIBBERELLIN_MYB_GENE, GAMYB; Similar to GAMyb protein.	K09422
	Os01g0864000	dosa:Os01t0864000-01	Os01g0864000; Similar to plant-specific domain TIGR01568 family protein.	NA
	Os01g0883800	dosa:Os01t0883800-01	Os01g0883800; Similar to GA C20oxidase2.	K05282
	Os01g0927600	dosa:Os01t0927600-01	Os01g0927600, AUXIN_RESPONSE_FACTOR_2, ARF2; Similar to Auxin response factor 2 (ARF1-binding protein) (ARF1-BP).	NA
	Os02g0106100	dosa:Os02t0106100-01	Os02g0106100; Similar to Fructosyltransferase.	K21351
	Os02g0134200	dosa:Os02t0134200-01	Os02g0134200; Protein of unknown function DUF1645 family protein.	NA
	Os02g0137900			NA
	Os02g0169300	dosa:Os02t0169300-01	Os02g0169300; Similar to Phosphoglycerate kinase, cytosolic (EC 2.7.2.3).	K00927
	Os02g0169400	dosa:Os02t0169400-01	Os02g0169400, AGO17, ARGONAUTE_17; Similar to Argonaute 4 protein.	K11593
	Os02g0202400	dosa:Os02t0202400-01	Os02g0202400, BRITTLE_1-1, BT1-1; Similar to Plastidial ADP-glucose transporter.	NA
	Os02g0234200	dosa:Os02t0234200-01	Os02g0234200; Six-bladed beta-propeller, TolB-like domain containing protein.	NA
	Os02g0236200	dosa:Os02t0236200-01	Os02g0236200; Similar to Shaggy-related protein kinase eta (EC 2.7.1.-) (ASK-eta) (BRASSINOSTEROID-INSENSITIVE 2) (ULTRACURVATA1).	K14502
	Os02g0244100	dosa:Os02t0244100-01	Os02g0244100, GW2, GRAIN_WEIGHT_2; Zinc finger, RING-type domain containing protein.	NA
	Os02g0244300	dosa:Os02t0244300-01	Os02g0244300; Peptidase C19, ubiquitin carboxyl-terminal hydrolase 2 family protein.	K11855
	Os02g0301100	dosa:Os02t0301100-01	Os02g0301100, SWEET4; RAG1-activating protein 1 homologue domain containing protein.	K15382
	Os02g0517531	dosa:Os02t0517531-01	Os02g0517531; Nucleotide-binding, alpha-beta plait domain containing protein.	NA
	Os02g0528200	dosa:Os02t0528200-01	Os02g0528200, STARCH_BRANCHING_ENZYME_3, SBE3; Similar to Branching enzyme-3.	NA
	Os02g0554000	dosa:Os02t0554000-01	Os02g0554000; SET domain domain containing protein.	NA
	Os02g0682200	dosa:Os02t0682200-01	Os02g0682200, MOSAIC_FLORAL_ORGANS_1, MFO1; Similar to MADS box protein.	K09264
	Os02g0683500			NA
	Os02g0701300	dosa:Os02t0701300-01	Os02g0701300; Conserved hypothetical protein.	NA
	Os02g0725900	dosa:Os02t0725900-01	Os02g0725900, HAP3K_SUBUNIT_OF_CCAAT-BOX_BINDING_COMPLEX, HAP3K/NK-YB1; Histone-fold domain containing protein.	K08065
	Os02g0747900	dosa:Os02t0747900-00	Os02g0747900; Basic helix-loop-helix dimerisation region bHLH domain containing protein.	NA
	Os02g0755000	dosa:Os02t0755000-01	Os02g0755000; Protein of unknown function DUF248, methyltransferase putative domain containing protein.	K23870
	Os02g0787300	dosa:Os02t0787300-01	Os02g0787300; Similar to MAP kinase kinase.	K13413
	Os02g0816800	dosa:Os02t0816800-01	Os02g0816800; NAD(P)-binding domain containing protein.	K03953
	Os03g0128700	dosa:Os03t0128700-01	Os03g0128700, CALCIUM-DEPENDENT_PROTEIN_KINASE_7, CDPK7; Calcium-dependent protein kinase, isoform 11 (EC 2.7.1.-) (CDPK 11).	K13412
	Os03g0168400	dosa:Os03t0168400-01	Os03g0168400; Hypothetical conserved gene.	NA
	Os03g0171300	dosa:Os03t0171300-01	Os03g0171300; Similar to DNA-binding protein-like.	NA
	Os03g0171600	dosa:Os03t0171600-01	Os03g0171600; Kelch-type beta propeller domain containing protein.	NA
	Os03g0175800	dosa:Os03t0175800-01	Os03g0175800; Conserved hypothetical protein.	NA
	Os03g0183000	dosa:Os03t0183000-01	Os03g0183000, ERF62, ETHYLENE_RESPONSE_FACTOR_62; Similar to AP2 domain containing protein RAP2.6 (Fragment).	K09286
	Os03g0215400	dosa:Os03t0215400-01	Os03g0215400, LHS1, LEAGY_HULL_STERILE_1; MADS-domain-containing protein, Sexual reproduction	NA
	Os03g0225900	dosa:Os03t0225900-01	Os03g0225900, ALLENE_OXIDE_SYNTHASE_2, AOS2; Allene oxide synthase.	K01723
	Os03g0232600	dosa:Os03t0232600-01	Os03g0232600; Zinc finger, RING/FYVE/PHD-type domain containing protein.	NA
	Os03g0251350	dosa:Os03t0251350-00	Os03g0251350, HAP5_SUBUNIT_OF_CCAAT-BOX_BINDING_COMPLEX, HAP5C; Histone-fold domain containing protein.	NA
	Os03g0324300	dosa:Os03t0324300-02	Os03g0324300; Similar to ETHYLENE-INSENSITIVE3-like 1 protein.	K14514
	Os03g0356700	dosa:Os03t0356700-01	Os03g0356700; Similar to Villin 3.	NA
	Os03g0356900	dosa:Os03t0356900-01	Os03g0356900, ADENOSINE_PHOSPHATE_ISOPENTENYLTRANSFERASE_2, IPT2; tRNA isopentenyltransferase family protein.	K10760
	Os03g0358900	dosa:Os03t0358900-00	Os03g0358900; Similar to Isopentenyl transferase IPT2.	K10760
	Os03g0407400	dosa:Os03t0407400-00	Os03g0407400; Similar to Grain length and weight protein.	K24773
	Os03g0602300	dosa:Os03t0602300-01	Os03g0602300, BRD1, BRASSINOSTEROID-DEFICIENT_DWARF_1; Cytochrome P450 85A1 (EC 1.14.-.-) (C6-oxidase) (OsDWARF) (Dwarf protein).	K09590
	Os03g0635100	dosa:Os03t0635100-01	Os03g0635100; Heterotrimeric G protein gamma subunit 1.	K24772
	Os03g0646900	dosa:Os03t0646900-01	Os03g0646900; Similar to Serine/threonine protein phosphatase.	NA
	Os03g0669100	dosa:Os03t0669100-01	Os03g0669100; Similar to predicted protein.	K01520
	Os03g0669200	dosa:Os03t0669200-01	Os03g0669200; Similar to GTP binding protein2.	K04536
	Os03g0685300	dosa:Os03t0685300-01	Os03g0685300; Glutamine amidotransferase class-I domain containing protein.	K22314
	Os03g0686900	dosa:Os03t0686900-01	Os03g0686900; Similar to Isoamylase N-terminal domain containing protein, expressed.	NA
	Os03g0712800	dosa:Os03t0712800-02	Os03g0712800; Similar to Glutamine synthetase root isozyme 2 (EC 6.3.1.2) (Glutamate--ammonia ligase).	K01915
	Os03g0723000	dosa:Os03t0723000-01	Os03g0723000; GRAS transcription factor domain containing protein.	NA
	Os03g0733600	dosa:Os03t0733600-01	Os03g0733600; SSXT family protein.	NA
	Os03g0757500	dosa:Os03t0757500-01	Os03g0757500; UDP-glucuronosyl/UDP-glucosyltransferase family protein.	NA
	Os03g0786400	dosa:Os03t0786400-01	Os03g0786400; Similar to Drought and salt tolerance protein.	NA
	Os03g0810100	dosa:Os03t0810100-01	Os03g0810100, IPT4, ADENOSINE_PHOSPHATE_ISOPENTENYLTRANSFERASE_4; Similar to TRNA isopentenyl transferase-like protein (Adenylate isopentenyltransferase) (EC 2.5.1.27).	K10760
	Os03g0841800	dosa:Os03t0841800-01	Os03g0841800; Similar to Shaggy-related protein kinase kappa (EC 2.7.1.-) (ASK-kappa) (AtK-1).	K03083
	Os03g0856700	dosa:Os03t0856700-01	Os03g0856700, GIBBERELLIN_20-OXIDASE_1, GA20OX1; Gibberellin 20 oxidase 1 (EC 1.14.11.-) (Gibberellin C-20 oxidase 1) (GA 20-oxidase 1) (Os20ox).	K05282
	Os04g0169100	dosa:Os04t0169100-01	Os04g0169100, ETR2, ETHYLENE_RESPONSE_2; Similar to Ethylene receptor-like protein 1.	K14509
	Os04g0350700	dosa:Os04t0350700-01	Os04g0350700; Similar to Phytochrome-interacting factor 4 (Basic helix-loop-helix protein 9) (bHLH9) (AtbHLH009) (Short under red-light 2).	NA
	Os04g0396500	dosa:Os04t0396500-00	Os04g0396500; Conserved hypothetical protein.	NA
	Os04g0413500	dosa:Os04t0413500-01	Os04g0413500, GRAIN__INCOMPLETE_FILLING_1, GIF1; Similar to Cell wall invertase 2.	K01193
	Os04g0415100	dosa:Os04t0415100-01	Os04g0415100; Protein of unknown function DUF623, plant domain containing protein.	NA
	Os04g0429400	dosa:Os04t0429400-01	Os04g0429400; Helix-loop-helix DNA-binding domain containing protein.	NA
	Os04g0469800	dosa:Os04t0469800-01	Os04g0469800, D11, DWARF_SHINKANEAIKOKU_OR_NOHRIN_28; Cytochrome P450 724B1 (EC 1.14.-.-) (OsDWARF11) (Dwarf protein 11).	K12639
	Os04g0559800	dosa:Os04t0559800-01	Os04g0559800; Similar to YDA.	K20717
	Os04g0573900	dosa:Os04t0573900-01	Os04g0573900; Similar to cDNA clone:001-036-C03, full insert sequence.	NA
	Os04g0576900	dosa:Os04t0576900-01	Os04g0576900; Protein kinase, core domain containing protein.	NA
	Os04g0615700	dosa:Os04t0615700-01	Os04g0615700, ARGONAUTE_2, AGO2; Argonaute and Dicer protein, PAZ domain containing protein.	K11593
	Os04g0645100	dosa:Os04t0645100-01	Os04g0645100, FLO2, FLOURY_ENDOSPERM_2; Tetratricopeptide repeat (TPR) domain containing protein, Grain size and starch quality	K03255
	Os05g0115800	dosa:Os05t0115800-01	Os05g0115800, MKP1, MITOGEN-ACTIVATED_PROTEIN_KINASE_PHOSPHATASE_1; Similar to MAP kinase phosphatase (Fragment).	NA
	Os05g0135700	dosa:Os05t0135700-01	Os05g0135700; S-adenosylmethionine synthetase 1 (EC 2.5.1.6) (Methionine adenosyltransferase 1) (AdoMet synthetase 1).	K00789
	Os05g0139100	dosa:Os05t0139100-01	Os05g0139100; Helix-loop-helix DNA-binding domain containing protein.	NA
	Os05g0154700	dosa:Os05t0154700-01	Os05g0154700; Similar to Kinesin heavy chain (Fragment).	K10393
	Os05g0154800	dosa:Os05t0154800-01	Os05g0154800; Similar to U1snRNP-specific protein, U1A.	K11091
	Os05g0158500	dosa:Os05t0158500-01	Os05g0158500; Peptidase S10, serine carboxypeptidase family protein.	K16297
	Os05g0187500	dosa:Os05t0187500-00	Os05g0187500; IQ calmodulin-binding region domain containing protein.	NA
	Os05g0207500	dosa:Os05t0207500-01	Os05g0207500; Similar to Shaggy-related protein kinase eta (EC 2.7.1.-) (ASK-eta) (BRASSINOSTEROID-INSENSITIVE 2) (ULTRACURVATA1).	K14502
	Os05g0311801	dosa:Os05t0311801-00	Os05g0311801; Similar to Isopentenyl transferase IPT7.	K10760
	Os05g0323800	dosa:Os05t0323800-01	Os05g0323800; Similar to ubiquinone biosynthesis protein ubiB.	K08869
	Os05g0333200	dosa:Os05t0333200-00	Os05g0333200, D1, DAIKOKU_DWARF; Guanine nucleotide-binding protein alpha-1 subunit (GP-alpha-1).	K19729
	Os05g0343400	dosa:Os05t0343400-01	Os05g0343400, WRKY53, WRKY_GENE_53; WRKY transcription factor 53 (Transcription factor WRKY12).	K13424
	Os05g0389000	dosa:Os05t0389000-01	Os05g0389000, ETHYLENE_RESPONSE_FACTOR_142, ERF142; Similar to AP2-1 protein (Fragment).	K09285
	Os05g0458600	dosa:Os05t0458600-01	Os05g0458600; Similar to Laccase (EC 1.10.3.2).	K05909
	Os05g0490700	dosa:Os05t0490700-01	Os05g0490700; Similar to SET domain protein SDG111.	K24405
	Os05g0556800	dosa:Os05t0556800-01	Os05g0556800; Similar to Triose-phosphate Transporter family domain containing protein.	NA
	Os05g0568600	dosa:Os05t0568600-01	Os05g0568600; Protein of unknown function DUF1645 family protein.	NA
	Os06g0115200	dosa:Os06t0115200-01	Os06g0115200; Quinonprotein alcohol dehydrogenase-like domain containing protein.	NA
	Os06g0127800	dosa:Os06t0127800-01	Os06g0127800, DLT, DWARF_AND_LOW-TILLERING; GAI-RGA-SCR (GRAS) family protein, Brassinosteroid signaling	NA
	Os06g0154500	dosa:Os06t0154500-01	Os06g0154500, MPK1, MAPK6, MITOGEN-ACTIVATED_PROTEIN_KINASE_6, MITOGEN-ACTIVATED_PROTEIN_KINASE_1; Similar to MAP kinase 5.	K14512
	Os06g0160400	dosa:Os06t0160400-01	Os06g0160400; Similar to Proline-rich cell wall protein-like.	NA
	Os06g0203800	dosa:Os06t0203800-01	Os06g0203800; Similar to ERECTA-like kinase 1.	K20718
	Os06g0226500	dosa:Os06t0226500-01	Os06g0226500, BU1, BRASSINOSTEROID_UPREGULATED_1; Helix-loop-helix protein, Brassinosteroid signaling	NA
	Os06g0266800	dosa:Os06t0266800-01	Os06g0266800; Similar to Gibberellin-stimulated protein.	NA
	Os06g0270900	dosa:Os06t0270900-01	Os06g0270900; Similar to RF2 (EC 1.2.1.3) (T cytoplasm male sterility restorer factor 2).	K00128
	Os06g0285200	dosa:Os06t0285200-01	Os06g0285200, HAP3_SUBUNIT_D, HAP3D; Similar to Leafy cotyledon 1-like L1L protein.	NA
	Os06g0528600	dosa:Os06t0528600-01	Os06g0528600; Aminopropyl transferase.	K00797
	Os06g0605600	dosa:Os06t0605600-01	Os06g0605600; Similar to GAMYB-like1.	K09422
	Os06g0605750	dosa:Os06t0605750-00	Os06g0605750; Similar to GAMYB-like1.	NA
	Os06g0623700	dosa:Os06t0623700-00	Os06g0623700; Similar to strictosidine synthase 1.	NA
	Os06g0650300	dosa:Os06t0650300-00	Os06g0650300; GCN5-related N-acetyltransferase (GNAT) domain domain containing protein.	NA
	Os06g0660200	dosa:Os06t0660200-01	Os06g0660200, PIN_PROTEIN_2, PIN2; Similar to Auxin efflux carrier protein.	K13947
	Os06g0666100	dosa:Os06t0666100-01	Os06g0666100; Protein of unknown function DUF597 family protein.	NA
	Os06g0667100	dosa:Os06t0667100-01	Os06g0667100; Similar to Nuclear Y/CCAAT-box binding factor C subunit NF-YC.	K08066
	Os07g0155600	dosa:Os07t0155600-01	Os07g0155600, ETHYLENE-INSENSITIVE_PROTEIN_2, EIN2; Nramp ion-transporter family protein, Ethylene signaling pathway	K14513
	Os07g0181000	dosa:Os07t0181000-01	Os07g0181000; Similar to Pyruvate kinase isozyme A, chloroplast precursor (EC 2.7.1.40).	K00873
	Os07g0211700	dosa:Os07t0211700-00	Os07g0211700; Similar to isopentenyl transferase IPT4.	K10760
	Os07g0257200	dosa:Os07t0257200-01	Os07g0257200, NATURAL_RESISTANCE-ASSOCIATED_MACROPHAGE_PROTEIN_5, NRAMP5; Similar to OsNramp1 (Integral membrane protein).	K21398
	Os07g0505200			NA
	Os07g0580500	dosa:Os07t0580500-01	Os07g0580500; Similar to BES1/BZR1 protein.	K14503
	Os07g0592000	dosa:Os07t0592000-01	Os07g0592000; Gibberellin regulated protein family protein.	NA
	Os07g0603300	dosa:Os07t0603300-01	Os07g0603300; Conserved hypothetical protein.	NA
	Os07g0603700	dosa:Os07t0603700-01	Os07g0603700; Similar to Cytochrome P-450.	K20619
	Os07g0616000	dosa:Os07t0616000-01	Os07g0616000, ERECT_PANICLE_2, EP2; Aminoacyl-tRNA synthetase, class I, conserved site domain containing protein.	NA
	Os07g0669800	dosa:Os07t0669800-01	Os07g0669800; Zinc finger, CW-type domain containing protein.	NA
	Os07g0669900			NA
	Os08g0137100	dosa:Os08t0137100-01	Os08g0137100, FERTILIZATION-INDEPENDENT_ENDOSPERM_2, FIE2; Similar to Fertilization-independent endosperm protein 2 (Fragment).	K11462
	Os08g0137250	dosa:Os08t0137250-01	Os08g0137250, FIE1, FERTILIZATION-INDEPENDENT_ENDOSPERM_1; Similar to Fertilization independent endosperm.	K11462
	Os08g0174700	dosa:Os08t0174700-01	Os08g0174700; Similar to SERK1 (Fragment).	K13418
	Os08g0456600	dosa:Os08t0456600-01	Os08g0456600; Hypothetical protein.	NA
	Os08g0473900	dosa:Os08t0473900-01	Os08g0473900, AMY3D, ALPHA-AMYLASE_3D; Alpha-amylase isozyme 3D precursor (EC 3.2.1.1) (1,4-alpha-D-glucan glucanohydrolase).	K01176
	Os08g0485500	dosa:Os08t0485500-01	Os08g0485500; Conserved hypothetical protein.	NA
	Os08g0509600	dosa:Os08t0509600-01	Os08g0509600, WFP, WEALTHY_FARMER'S_PANICLE, RICE_SQUAMOSA_PROMOTER-BINDING-LIKE_14, SPL14; Squamosa promter-binding-like transcription factor, Regulation of branching in panicles and vegetative shoots, Semidominant regulator of plant architecture	NA
	Os08g0520900	dosa:Os08t0520900-00	Os08g0520900, ISOAMYLASE_1, ISA1; Similar to Isoamylase (Fragment).	K01214
	Os08g0531600	dosa:Os08t0531600-01	Os08g0531600, SPL16, RICE_SQUAMOSA_PROMOTER-BINDING-LIKE_16; Similar to Squamosa-promoter binding-like protein 3.	NA
	Os08g0537800	dosa:Os08t0537800-01	Os08g0537800; Ovarian tumour, otubain domain containing protein.	K09602
	Os08g0562500	dosa:Os08t0562500-01	Os08g0562500; Transferase family protein.	K19747
	Os09g0441900	dosa:Os09t0441900-01	Os09g0441900, DEP1, DENSE_AND_ERECT_PANICLE_1; Unknown phosphatidylethanolamine-binding protein (PEBP) like domain protein, 426-amino-acid protein, homologous to the keratin-associated protein (KAP) 5-4 family, Panicle architecture, Panicle erectness	K24773
	Os09g0448500	dosa:Os09t0448500-00	Os09g0448500; Conserved hypothetical protein.	NA
	Os09g0459200	dosa:Os09t0459200-01	Os09g0459200, SHORT_GRAIN_1, SG1; Conserved hypothetical protein.	NA
	Os09g0507100	dosa:Os09t0507100-00	Os09g0507100; Similar to Squamosa-promoter binding-like protein 11.	NA
	Os09g0531600	dosa:Os09t0531600-01	Os09g0531600; Protein of unknown function DUF702 domain containing protein.	NA
	Os10g0191900	dosa:Os10t0191900-00	Os10g0191900; Histone-fold domain containing protein.	K08066
	Os10g0397400	dosa:Os10t0397400-01	Os10g0397400, BRASSINOSTEROID_DEFICIENT_DWARF_2, BRD2; Similar to Cell elongation protein DIMINUTO (Cell elongation protein Dwarf1).	K09828
	Os10g0463800	dosa:Os10t0463800-01	Os10g0463800; Similar to mRNA, clone: RTFL01-15-D07.	NA
	Os10g0478200	dosa:Os10t0478200-01	Os10g0478200; Cytoplasmic malate dehydrogenase.	K00025
	Os10g0508100	dosa:Os10t0508100-01	Os10g0508100; Protein of unknown function DUF641, plant domain containing protein.	NA
	Os10g0542900	dosa:Os10t0542900-01	Os10g0542900, CHT8, CHITINASE_8; Similar to chitinase.	K20547
	Os10g0557600	dosa:Os10t0557600-00	Os10g0557600; Similar to GATA transcription factor 9.	NA
	Os11g0102100	dosa:Os11t0102100-00	Os11g0102100; Similar to WUSCHEL-related homeobox 3.	NA
	Os11g0247300	dosa:Os11t0247300-01	Os11g0247300; Alfa-tubulin.	K07374
	Os11g0615200	dosa:Os11t0615200-01	Os11g0615200; SSXT family protein.	NA
	Os12g0101600	dosa:Os12t0101600-00	Os12g0101600, WUSCHEL-LIKE_HOMEOBOX_3, WOX3; Similar to WUSCHEL-related homeobox 3.	NA
	Os12g0244100	dosa:Os12t0244100-01	Os12g0244100; Similar to Heat shock 70 protein.	K03283
	Os12g0601400	dosa:Os12t0601400-01	Os12g0601400; Similar to Auxin-responsive protein (Aux/IAA) (Fragment).	K14484
	Os12g0613700	dosa:Os12t0613700-01	Os12g0613700, AUXIN_RESPONSE_FACTOR_6B, ARF6B; Transcriptional factor B3 family protein.	NA
