# Supplementary material for: QTL Analysis for Bread Wheat Seed Size, Shape and Color Characteristics Estimated by Digital Image Processing
Source: Plants (Basel). 2022 Aug 12;11(16):2105. doi: 10.3390/plants11162105 (PMC9414870; doi:10.3390/plants11162105)
Supplement: Supplementary file 1 [file plants-11-02105-s001.zip › Table S4.xlsx]

## Sheet: Sheet1
	Pathway	KEGG orthology group
	map00380	K00022
	map00380	K00128
	map00380	K00149
	map00380	K00157
	map00380	K00252
	map00380	K00274
	map00380	K00382
	map00380	K00452
	map00380	K00453
	map00380	K00463
	map00380	K00466
	map00380	K00486
	map00380	K00502
	map00380	K00543
	map00380	K00562
	map00380	K00626
	map00380	K00658
	map00380	K00669
	map00380	K00816
	map00380	K00825
	map00380	K00837
	map00380	K00838
	map00380	K01237
	map00380	K01426
	map00380	K01432
	map00380	K01501
	map00380	K01556
	map00380	K01593
	map00380	K01667
	map00380	K01692
	map00380	K01721
	map00380	K01782
	map00380	K01825
	map00380	K03334
	map00380	K03392
	map00380	K03781
	map00380	K03782
	map00380	K04103
	map00380	K07130
	map00380	K07408
	map00380	K07409
	map00380	K07410
	map00380	K07511
	map00380	K07514
	map00380	K07515
	map00380	K10217
	map00380	K11182
	map00380	K11812
	map00380	K11813
	map00380	K11816
	map00380	K11817
	map00380	K11818
	map00380	K11819
	map00380	K11820
	map00380	K11821
	map00380	K11868
	map00380	K13066
	map00380	K14085
	map00380	K14263
	map00380	K14264
	map00380	K14265
	map00380	K14338
	map00380	K15067
	map00380	K15791
	map00380	K16901
	map00380	K16902
	map00380	K16903
	map00380	K20204
	map00380	K20219
	map00380	K20807
	map00380	K21801
	map00380	K22417
	map00380	K22433
	map00380	K22450
	map00380	K22588
	map00380	K23109
	map00380	K23234
	map00380	K23384
	map00380	K23947
	map00380	K24541
	map00900	K00021
	map00900	K00054
	map00900	K00099
	map00900	K00587
	map00900	K00626
	map00900	K00787
	map00900	K00795
	map00900	K00804
	map00900	K00805
	map00900	K00806
	map00900	K00869
	map00900	K00919
	map00900	K00938
	map00900	K00991
	map00900	K01597
	map00900	K01641
	map00900	K01662
	map00900	K01770
	map00900	K01823
	map00900	K02523
	map00900	K03186
	map00900	K03526
	map00900	K03527
	map00900	K05355
	map00900	K05356
	map00900	K05906
	map00900	K05954
	map00900	K05955
	map00900	K06013
	map00900	K06981
	map00900	K08658
	map00900	K09128
	map00900	K10960
	map00900	K11778
	map00900	K12503
	map00900	K12504
	map00900	K12505
	map00900	K12506
	map00900	K12742
	map00900	K13273
	map00900	K13787
	map00900	K13789
	map00900	K14066
	map00900	K14215
	map00900	K15793
	map00900	K15887
	map00900	K15888
	map00900	K15889
	map00900	K15890
	map00900	K15891
	map00900	K15892
	map00900	K17942
	map00900	K18689
	map00900	K18690
	map00900	K19177
	map00900	K21268
	map00900	K21273
	map00900	K21274
	map00900	K21275
	map00900	K22813
	map00900	K24873
	map00900	K25517
	map00900	K25518
	map00906	K00514
	map00906	K02291
	map00906	K02292
	map00906	K02293
	map00906	K02294
	map00906	K06443
	map00906	K06444
	map00906	K08977
	map00906	K09835
	map00906	K09836
	map00906	K09837
	map00906	K09838
	map00906	K09839
	map00906	K09840
	map00906	K09841
	map00906	K09842
	map00906	K09843
	map00906	K09844
	map00906	K09845
	map00906	K09846
	map00906	K09847
	map00906	K09879
	map00906	K10027
	map00906	K10208
	map00906	K10209
	map00906	K10210
	map00906	K10211
	map00906	K10212
	map00906	K14593
	map00906	K14594
	map00906	K14595
	map00906	K14596
	map00906	K14597
	map00906	K14598
	map00906	K14605
	map00906	K14606
	map00906	K15744
	map00906	K15745
	map00906	K15746
	map00906	K15747
	map00906	K15748
	map00906	K17819
	map00906	K17841
	map00906	K17842
	map00906	K17911
	map00906	K17912
	map00906	K17913
	map00906	K20611
	map00906	K20616
	map00906	K22445
	map00906	K22492
	map00906	K22502
	map00906	K23037
	map00906	K25072
	map00906	K25073
	map00906	K25074
	map00940	K00083
	map00940	K00430
	map00940	K00487
	map00940	K00588
	map00940	K01904
	map00940	K03186
	map00940	K03782
	map00940	K09753
	map00940	K09754
	map00940	K09755
	map00940	K09756
	map00940	K09757
	map00940	K10775
	map00940	K11188
	map00940	K12355
	map00940	K12356
	map00940	K13064
	map00940	K13065
	map00940	K13066
	map00940	K13067
	map00940	K13068
	map00940	K15506
	map00940	K17054
	map00940	K17055
	map00940	K17056
	map00940	K17057
	map00940	K17058
	map00940	K17059
	map00940	K18368
	map00940	K20039
	map00940	K22395
	map00940	K23662
	map00941	K00475
	map00941	K00487
	map00941	K00588
	map00941	K00660
	map00941	K01859
	map00941	K05277
	map00941	K05278
	map00941	K05280
	map00941	K08243
	map00941	K08695
	map00941	K09754
	map00941	K13065
	map00941	K13077
	map00941	K13078
	map00941	K13079
	map00941	K13080
	map00941	K13081
	map00941	K13082
	map00941	K13083
	map00941	K21372
	map00941	K21581
	map00941	K21582
	map00941	K22440
	map00941	K22845
	map00941	K23053
	map00941	K23179
	map00941	K23180
	map00942	K12338
	map00942	K12930
	map00942	K12931
	map00942	K12932
	map00942	K12933
	map00942	K12934
	map00942	K12935
	map00942	K12936
	map00942	K12937
	map00942	K12938
	map00942	K12939
	map00942	K17192
	map00942	K17193
	map00942	K17194
	map00942	K21383
	map00942	K23261
	map00943	K05281
	map00943	K13077
	map00943	K13257
	map00943	K13258
	map00943	K13259
	map00943	K13260
	map00943	K13261
	map00943	K13262
	map00943	K13263
	map00943	K13264
	map00943	K13265
	map00943	K13266
	map00943	K13267
	map00943	K21513
	map00943	K22932
	map00943	K23179
	map00943	K23180
	map00943	K25075
	map00944	K01195
	map00944	K05279
	map00944	K05280
	map00944	K10757
	map00944	K13080
	map00944	K13083
	map00944	K13264
	map00944	K13269
	map00944	K13270
	map00944	K13271
	map00944	K13272
	map00944	K15787
	map00944	K22771
	map00944	K22772
	map00944	K22794
