# Supplementary material for: QTL Analysis for Bread Wheat Seed Size, Shape and Color Characteristics Estimated by Digital Image Processing
Source: Plants (Basel). 2022 Aug 12;11(16):2105. doi: 10.3390/plants11162105 (PMC9414870; doi:10.3390/plants11162105)
Supplement: Supplementary file 1 [file plants-11-02105-s001.zip › Table S5.xlsx]

## Sheet: Sheet1
	QTL	Chr	Location	Left_marker	Right_marker	Start	Stop	ListOfGenes	LOD	TraitType
	Q.sA-1B	Chr1B	160	AX-94503785	BobWhite_c48071_144	620515894	621545367	TraesCS1B03G1036800; TraesCS1B03G1037000; TraesCS1B03G1037600; TraesCS1B03G1037800; TraesCS1B03G1038000; TraesCS1B03G1038100; TraesCS1B03G1038300; TraesCS1B03G1038500; TraesCS1B03G1038600; TraesCS1B03G1038700; TraesCS1B03G1038800;	13.6347	Size-Shape
	Q.sA-1D	Chr1D	146	wsnp_Ex_c18665_27541568	wsnp_Ex_rep_c66423_64641115	417833645	418514593	TraesCS1D03G0764000; TraesCS1D03G0764100; TraesCS1D03G0764200; TraesCS1D03G0764300; TraesCS1D03G0764600; TraesCS1D03G0764700; TraesCS1D03G0765100; TraesCS1D03G0765800;	7.9571	Size-Shape
	Q.YCrCb_dCY_3-1Db	Chr1D	316	wsnp_Ex_c1969_3705930	AX-94772107	4176259	8293716	TraesCS1D03G0016100; TraesCS1D03G0016200; TraesCS1D03G0016600; TraesCS1D03G0016700; TraesCS1D03G0016800; TraesCS1D03G0017100; TraesCS1D03G0017400; TraesCS1D03G0017500; TraesCS1D03G0017600; TraesCS1D03G0018300; TraesCS1D03G0018400; TraesCS1D03G0018500; TraesCS1D03G0018700; TraesCS1D03G0018900; TraesCS1D03G0019300; TraesCS1D03G0019400; TraesCS1D03G0019700; TraesCS1D03G0020000; TraesCS1D03G0020600; …	4.4104	Color
	Q.YCrCb_dCCr_3-1Db	Chr1D	317	wsnp_Ex_c1969_3705930	AX-94772107	4176259	8293716	TraesCS1D03G0016100; TraesCS1D03G0016200; TraesCS1D03G0016600; TraesCS1D03G0016700; TraesCS1D03G0016800; TraesCS1D03G0017100; TraesCS1D03G0017400; TraesCS1D03G0017500; TraesCS1D03G0017600; TraesCS1D03G0018300; TraesCS1D03G0018400; TraesCS1D03G0018500; TraesCS1D03G0018700; TraesCS1D03G0018900; TraesCS1D03G0019300; TraesCS1D03G0019400; TraesCS1D03G0019700; TraesCS1D03G0020000; TraesCS1D03G0020600; …	3.4369	Color
	Q.YCrCb_dCCr_1-2A.2	Chr2A	156	RAC875_rep_c88665_52	AX-94684111	22136482	31778970	TraesCS2A03G0091900; TraesCS2A03G0092000; TraesCS2A03G0092200; TraesCS2A03G0092300; TraesCS2A03G0092400; TraesCS2A03G0092600; TraesCS2A03G0093100; TraesCS2A03G0093200; TraesCS2A03G0093300; TraesCS2A03G0094200; TraesCS2A03G0094600; TraesCS2A03G0094700; TraesCS2A03G0094800; TraesCS2A03G0095200; TraesCS2A03G0095400; TraesCS2A03G0095700; TraesCS2A03G0096000; TraesCS2A03G0096200; TraesCS2A03G0096300; …	9.9561	Color
	Q.YCrCb_dCCr_1-2A.3	Chr2A	196	wsnp_Ex_c2033_3814035	BS00022332_51	41197018	45525984	TraesCS2A03G0158100; TraesCS2A03G0158200; TraesCS2A03G0158300; TraesCS2A03G0158600; TraesCS2A03G0158700; TraesCS2A03G0158900; TraesCS2A03G0159000; TraesCS2A03G0159100; TraesCS2A03G0159200; TraesCS2A03G0159500; TraesCS2A03G0159600; TraesCS2A03G0159800; TraesCS2A03G0160100; TraesCS2A03G0160200; TraesCS2A03G0160300; TraesCS2A03G0160700; TraesCS2A03G0160900; TraesCS2A03G0161300; TraesCS2A03G0161400; …	3.7631	Color
	Q.sL-2A	Chr2A	257	Excalibur_c15733_252	BS00079443_51	79510149	84433941	TraesCS2A03G0260100; TraesCS2A03G0260600; TraesCS2A03G0260700; TraesCS2A03G0260900; TraesCS2A03G0261000; TraesCS2A03G0261100; TraesCS2A03G0261200; TraesCS2A03G0261400; TraesCS2A03G0261500; TraesCS2A03G0261600; TraesCS2A03G0261700; TraesCS2A03G0262100; TraesCS2A03G0262200; TraesCS2A03G0262300; TraesCS2A03G0262400; TraesCS2A03G0262500; TraesCS2A03G0262700; TraesCS2A03G0263100; TraesCS2A03G0263600; …	3.0701	Size-Shape
	Q.sSo-2Bc	Chr2B	129	Tdurum_contig7144_602	Kukri_c24669_51	625252634	643055315	TraesCS2B03G1095600; TraesCS2B03G1095700; TraesCS2B03G1096400; TraesCS2B03G1096500; TraesCS2B03G1096800; TraesCS2B03G1096900; TraesCS2B03G1097000; TraesCS2B03G1097100; TraesCS2B03G1097600; TraesCS2B03G1097800; TraesCS2B03G1098200; TraesCS2B03G1098600; TraesCS2B03G1098900; TraesCS2B03G1099000; TraesCS2B03G1099100; TraesCS2B03G1099200; TraesCS2B03G1099500; TraesCS2B03G1099600; TraesCS2B03G1099700; …	4.5586	Size-Shape
	Q.sA-2B.1	Chr2B	170	Kukri_c691_504	RFL_Contig4748_1076	393297286	398729577	TraesCS2B03G0722700; TraesCS2B03G0722900; TraesCS2B03G0723100; TraesCS2B03G0723900; TraesCS2B03G0724900; TraesCS2B03G0725000; TraesCS2B03G0725100; TraesCS2B03G0725300; TraesCS2B03G0725400; TraesCS2B03G0725600; TraesCS2B03G0725800; TraesCS2B03G0726000; TraesCS2B03G0726100; TraesCS2B03G0726200; TraesCS2B03G0726300; TraesCS2B03G0726400; TraesCS2B03G0726700; TraesCS2B03G0726800; TraesCS2B03G0727100; …	6.6636	Size-Shape
	Q.Lab_dCa_1-2B	Chr2B	186	GENE-1389_59	Ra_c4397_542	165692925	167198833	TraesCS2B03G0442800; TraesCS2B03G0442900; TraesCS2B03G0443000; TraesCS2B03G0443500; TraesCS2B03G0443900; TraesCS2B03G0444000; TraesCS2B03G0444100; TraesCS2B03G0444200; TraesCS2B03G0444300; TraesCS2B03G0444400; TraesCS2B03G0444500; TraesCS2B03G0444800; TraesCS2B03G0445000; TraesCS2B03G0445100;	3.296	Color
	Q.sA-2B.2	Chr2B	208	RAC875_c46454_129	BS00023221_51	101801606	113313436	TraesCS2B03G0309300; TraesCS2B03G0309400; TraesCS2B03G0309500; TraesCS2B03G0309700; TraesCS2B03G0309800; TraesCS2B03G0309900; TraesCS2B03G0310100; TraesCS2B03G0310400; TraesCS2B03G0310800; TraesCS2B03G0310900; TraesCS2B03G0311000; TraesCS2B03G0311200; TraesCS2B03G0311700; TraesCS2B03G0312100; TraesCS2B03G0312400; TraesCS2B03G0312500; TraesCS2B03G0312700; TraesCS2B03G0312800; TraesCS2B03G0313000; …	7.2264	Size-Shape
	Q.sRo-2Dg	Chr2D	57	AX-94782932	BS00093757_51	22580018	29898412	TraesCS2D03G0103100; TraesCS2D03G0103500; TraesCS2D03G0104100; TraesCS2D03G0104200; TraesCS2D03G0104400; TraesCS2D03G0104500; TraesCS2D03G0104800; TraesCS2D03G0105000; TraesCS2D03G0105100; TraesCS2D03G0105200; TraesCS2D03G0105500; TraesCS2D03G0105900; TraesCS2D03G0106000; TraesCS2D03G0106100; TraesCS2D03G0106200; TraesCS2D03G0106300; TraesCS2D03G0106600; TraesCS2D03G0106700; TraesCS2D03G0106800; …	9.3956	Size-Shape
	Q.sCi-2Dg	Chr2D	58	AX-94782932	BS00093757_51	22580018	29898412	TraesCS2D03G0103100; TraesCS2D03G0103500; TraesCS2D03G0104100; TraesCS2D03G0104200; TraesCS2D03G0104400; TraesCS2D03G0104500; TraesCS2D03G0104800; TraesCS2D03G0105000; TraesCS2D03G0105100; TraesCS2D03G0105200; TraesCS2D03G0105500; TraesCS2D03G0105900; TraesCS2D03G0106000; TraesCS2D03G0106100; TraesCS2D03G0106200; TraesCS2D03G0106300; TraesCS2D03G0106600; TraesCS2D03G0106700; TraesCS2D03G0106800; …	9.3956	Size-Shape
	Q.sW-2D	Chr2D	74	BS00011425_51	RAC875_rep_c110753_119	29899277	34008556	TraesCS2D03G0129900; TraesCS2D03G0130000; TraesCS2D03G0130100; TraesCS2D03G0130200; TraesCS2D03G0130400; TraesCS2D03G0130500; TraesCS2D03G0130600; TraesCS2D03G0130700; TraesCS2D03G0130900; TraesCS2D03G0131000; TraesCS2D03G0131100; TraesCS2D03G0131500; TraesCS2D03G0131700; TraesCS2D03G0131800; TraesCS2D03G0132300; TraesCS2D03G0132400; TraesCS2D03G0132700; TraesCS2D03G0132900; TraesCS2D03G0133000; …	4.8848	Size-Shape
	Q.sA-3A	Chr3A	155	Tdurum_contig11121_834	BS00064039_51	552783439	574429365	TraesCS3A03G0754100; TraesCS3A03G0754300; TraesCS3A03G0754400; TraesCS3A03G0754500; TraesCS3A03G0754900; TraesCS3A03G0755200; TraesCS3A03G0755300; TraesCS3A03G0755600; TraesCS3A03G0755900; TraesCS3A03G0756200; TraesCS3A03G0756300; TraesCS3A03G0756500; TraesCS3A03G0756600; TraesCS3A03G0756700; TraesCS3A03G0757000; TraesCS3A03G0757100; TraesCS3A03G0757200; TraesCS3A03G0757300; TraesCS3A03G0757600; …	8.4962	Size-Shape
	Q.Lab_dCb_3-3Ai	Chr3A	195	wsnp_Ex_c8884_14841846	BS00038664_51	625527170	643203510	TraesCS3A03G0888300; TraesCS3A03G0888400; TraesCS3A03G0888900; TraesCS3A03G0889200; TraesCS3A03G0889400; TraesCS3A03G0889500; TraesCS3A03G0889800; TraesCS3A03G0890200; TraesCS3A03G0890500; TraesCS3A03G0890600; TraesCS3A03G0891600; TraesCS3A03G0891800; TraesCS3A03G0891900; TraesCS3A03G0892000; TraesCS3A03G0892300; TraesCS3A03G0892500; TraesCS3A03G0892600; TraesCS3A03G0893000; TraesCS3A03G0893100; …	3.0656	Color
	Q.sA-3Bj	Chr3B	49.179	RAC875_c53353_78	RAC875_c5966_1854	15054523	15057369	0	6.4721	Size-Shape
	Q.RGB_dCB_1-3B.1	Chr3B	269.179	wsnp_BQ167580B_Ta_2_1	BS00009549_51	704512831	720722865	TraesCS3B03G1110000; TraesCS3B03G1110200; TraesCS3B03G1110300; TraesCS3B03G1110500; TraesCS3B03G1110600; TraesCS3B03G1110800; TraesCS3B03G1110900; TraesCS3B03G1111500; TraesCS3B03G1111800; TraesCS3B03G1112200; TraesCS3B03G1112400; TraesCS3B03G1112500; TraesCS3B03G1112600; TraesCS3B03G1112700; TraesCS3B03G1112800; TraesCS3B03G1112900; TraesCS3B03G1113100; TraesCS3B03G1113200; TraesCS3B03G1113300; …	3.4717	Color
	Q.RGB_mB-3Bk	Chr3B	298.179	Ku_c24974_674	Excalibur_c5309_286	762830609	762917741	TraesCS3B03G1244900; TraesCS3B03G1245000; TraesCS3B03G1245200;	8.5483	Color
	Q.Lab_ma-3Bl	Chr3B	299.179	Excalibur_c5309_286	BS00085434_51	762917641	765484247	TraesCS3B03G1245200; TraesCS3B03G1245300; TraesCS3B03G1246300; TraesCS3B03G1246400; TraesCS3B03G1246600; TraesCS3B03G1246800; TraesCS3B03G1246900; TraesCS3B03G1247000; TraesCS3B03G1247400; TraesCS3B03G1247600; TraesCS3B03G1247800; TraesCS3B03G1248400; TraesCS3B03G1248500; TraesCS3B03G1248900; TraesCS3B03G1249200; TraesCS3B03G1249300; TraesCS3B03G1249400; TraesCS3B03G1249800; TraesCS3B03G1250000; …	8.3238	Color
	Q.RGB_dCR_3-3Bl	Chr3B	300.179	Excalibur_c5309_286	BS00085434_51	762917641	765484247	TraesCS3B03G1245200; TraesCS3B03G1245300; TraesCS3B03G1246300; TraesCS3B03G1246400; TraesCS3B03G1246600; TraesCS3B03G1246800; TraesCS3B03G1246900; TraesCS3B03G1247000; TraesCS3B03G1247400; TraesCS3B03G1247600; TraesCS3B03G1247800; TraesCS3B03G1248400; TraesCS3B03G1248500; TraesCS3B03G1248900; TraesCS3B03G1249200; TraesCS3B03G1249300; TraesCS3B03G1249400; TraesCS3B03G1249800; TraesCS3B03G1250000; …	8.3238	Color
	Q.Lab_mb-3Bm	Chr3B	306.179	AX-94979462	IAAV6088	772793104	774470236	TraesCS3B03G1276900; TraesCS3B03G1277000; TraesCS3B03G1277400; TraesCS3B03G1277500; TraesCS3B03G1277800; TraesCS3B03G1278100; TraesCS3B03G1278200; TraesCS3B03G1278300; TraesCS3B03G1278600; TraesCS3B03G1278700; TraesCS3B03G1279000; TraesCS3B03G1279100; TraesCS3B03G1279200; TraesCS3B03G1279500; TraesCS3B03G1279700; TraesCS3B03G1280300; TraesCS3B03G1280400; TraesCS3B03G1280500; TraesCS3B03G1281900;	7.2475	Color
	Q.YCrCb_mCb-3Bm	Chr3B	308.179	AX-94979462	IAAV6088	772793104	774470236	TraesCS3B03G1276900; TraesCS3B03G1277000; TraesCS3B03G1277400; TraesCS3B03G1277500; TraesCS3B03G1277800; TraesCS3B03G1278100; TraesCS3B03G1278200; TraesCS3B03G1278300; TraesCS3B03G1278600; TraesCS3B03G1278700; TraesCS3B03G1279000; TraesCS3B03G1279100; TraesCS3B03G1279200; TraesCS3B03G1279500; TraesCS3B03G1279700; TraesCS3B03G1280300; TraesCS3B03G1280400; TraesCS3B03G1280500; TraesCS3B03G1281900;	10.4334	Color
	Q.Lab_dCb_3-3Bn	Chr3B	311.179	AX-94583491	BS00030651_51	777176553	780062768	TraesCS3B03G1287200; TraesCS3B03G1287300; TraesCS3B03G1287600; TraesCS3B03G1287800; TraesCS3B03G1288200; TraesCS3B03G1288400; TraesCS3B03G1288500; TraesCS3B03G1289600; TraesCS3B03G1289700; TraesCS3B03G1290800; TraesCS3B03G1291500; TraesCS3B03G1292100; TraesCS3B03G1292700; TraesCS3B03G1293500; TraesCS3B03G1293800; TraesCS3B03G1294300; TraesCS3B03G1294400; TraesCS3B03G1294600; TraesCS3B03G1294700; …	7.7071	Color
	Q.YCrCb_dCCr_3-3B	Chr3B	321.179	Kukri_c3243_1065	BS00064896_51	780756391	786757562	TraesCS3B03G1300000; TraesCS3B03G1300200; TraesCS3B03G1300300; TraesCS3B03G1300400; TraesCS3B03G1300500; TraesCS3B03G1300600; TraesCS3B03G1300800; TraesCS3B03G1301000; TraesCS3B03G1301100; TraesCS3B03G1301200; TraesCS3B03G1301300; TraesCS3B03G1302200; TraesCS3B03G1303500; TraesCS3B03G1303700; TraesCS3B03G1304100; TraesCS3B03G1304600; TraesCS3B03G1304800; TraesCS3B03G1305000; TraesCS3B03G1305600; …	6.1309	Color
	Q.RGB_dCG_3-3Bo	Chr3B	324.179	BS00064896_51	RFL_Contig4186_914	786757462	788056817	TraesCS3B03G1319800; TraesCS3B03G1320000; TraesCS3B03G1320100; TraesCS3B03G1320200; TraesCS3B03G1320300; TraesCS3B03G1320500; TraesCS3B03G1320600; TraesCS3B03G1320700; TraesCS3B03G1321200; TraesCS3B03G1321300; TraesCS3B03G1321400; TraesCS3B03G1321600; TraesCS3B03G1322300; TraesCS3B03G1322400; TraesCS3B03G1323100; TraesCS3B03G1323200; TraesCS3B03G1323600; TraesCS3B03G1323700;	4.8013	Color
	Q.Lab_ma-3Dp	Chr3D	100	CAP12_c2615_128	BS00067163_51	573593186	580752147	TraesCS3D03G1036100; TraesCS3D03G1036300; TraesCS3D03G1036600; TraesCS3D03G1036900; TraesCS3D03G1037100; TraesCS3D03G1037500; TraesCS3D03G1037600; TraesCS3D03G1037700; TraesCS3D03G1038100; TraesCS3D03G1039000; TraesCS3D03G1040300; TraesCS3D03G1040400; TraesCS3D03G1040700; TraesCS3D03G1040900; TraesCS3D03G1041400; TraesCS3D03G1041900; TraesCS3D03G1042000; TraesCS3D03G1042100; TraesCS3D03G1042400; …	12.3759	Color
	Q.HSV_mH-3Dp	Chr3D	101	CAP12_c2615_128	BS00067163_51	573593186	580752147	TraesCS3D03G1036100; TraesCS3D03G1036300; TraesCS3D03G1036600; TraesCS3D03G1036900; TraesCS3D03G1037100; TraesCS3D03G1037500; TraesCS3D03G1037600; TraesCS3D03G1037700; TraesCS3D03G1038100; TraesCS3D03G1039000; TraesCS3D03G1040300; TraesCS3D03G1040400; TraesCS3D03G1040700; TraesCS3D03G1040900; TraesCS3D03G1041400; TraesCS3D03G1041900; TraesCS3D03G1042000; TraesCS3D03G1042100; TraesCS3D03G1042400; …	12.3759	Color
	Q.Lab_mb-3Dp	Chr3D	102	CAP12_c2615_128	BS00067163_51	573593186	580752147	TraesCS3D03G1036100; TraesCS3D03G1036300; TraesCS3D03G1036600; TraesCS3D03G1036900; TraesCS3D03G1037100; TraesCS3D03G1037500; TraesCS3D03G1037600; TraesCS3D03G1037700; TraesCS3D03G1038100; TraesCS3D03G1039000; TraesCS3D03G1040300; TraesCS3D03G1040400; TraesCS3D03G1040700; TraesCS3D03G1040900; TraesCS3D03G1041400; TraesCS3D03G1041900; TraesCS3D03G1042000; TraesCS3D03G1042100; TraesCS3D03G1042400; …	12.3759	Color
	Q.sSo-4A	Chr4A	305	Tdurum_contig7992_605	AX-94613066	713481298	715145684	TraesCS4A03G1095900; TraesCS4A03G1096200; TraesCS4A03G1096300; TraesCS4A03G1096600; TraesCS4A03G1096700; TraesCS4A03G1096900; TraesCS4A03G1097600; TraesCS4A03G1097800; TraesCS4A03G1098100; TraesCS4A03G1098300; TraesCS4A03G1098400; TraesCS4A03G1098500; TraesCS4A03G1098600; TraesCS4A03G1098900; TraesCS4A03G1099000; TraesCS4A03G1099300; TraesCS4A03G1099400; TraesCS4A03G1099500; TraesCS4A03G1099600; …	4.0325	Size-Shape
	Q.sA-5Bq	Chr5B	51	AX-95166572	AX-94459250	271577958	284926067	TraesCS5B03G0396000; TraesCS5B03G0396500; TraesCS5B03G0397100; TraesCS5B03G0397500; TraesCS5B03G0397600; TraesCS5B03G0397700; TraesCS5B03G0397800; TraesCS5B03G0397900; TraesCS5B03G0398100; TraesCS5B03G0398300; TraesCS5B03G0398400; TraesCS5B03G0398700; TraesCS5B03G0398800; TraesCS5B03G0398900; TraesCS5B03G0399100; TraesCS5B03G0399400; TraesCS5B03G0399700; TraesCS5B03G0400000; TraesCS5B03G0400100; …	19.4075	Size-Shape
	Q.Lab_dCa_1-5B.2	Chr5B	155	RAC875_c24376_704	BS00066289_51	482188502	482381371	TraesCS5B03G0759100; TraesCS5B03G0759200; TraesCS5B03G0759300; TraesCS5B03G0759400; TraesCS5B03G0759500; TraesCS5B03G0759600;	3.9173	Color
	Q.sRo-5B	Chr5B	332	Tdurum_contig45588_730	Excalibur_c8168_226	662856935	671943905	TraesCS5B03G1201600; TraesCS5B03G1201800; TraesCS5B03G1202300; TraesCS5B03G1202400; TraesCS5B03G1202500; TraesCS5B03G1202700; TraesCS5B03G1202900; TraesCS5B03G1203300; TraesCS5B03G1203600; TraesCS5B03G1203700; TraesCS5B03G1203800; TraesCS5B03G1204100; TraesCS5B03G1204200; TraesCS5B03G1204300; TraesCS5B03G1204400; TraesCS5B03G1204500; TraesCS5B03G1204700; TraesCS5B03G1204900; TraesCS5B03G1205000; …	3.633	Size-Shape
	Q.sCi-5B	Chr5B	356	RAC875_c278_1801	Excalibur_c48387_58	684364158	685945048	TraesCS5B03G1266800; TraesCS5B03G1267000; TraesCS5B03G1267400; TraesCS5B03G1267700; TraesCS5B03G1268400; TraesCS5B03G1268600; TraesCS5B03G1268700; TraesCS5B03G1268800; TraesCS5B03G1268900; TraesCS5B03G1269000; TraesCS5B03G1269200; TraesCS5B03G1269300; TraesCS5B03G1269700; TraesCS5B03G1270200; TraesCS5B03G1270300; TraesCS5B03G1270600; TraesCS5B03G1270700; TraesCS5B03G1271000; TraesCS5B03G1271300; …	3.8631	Size-Shape
	Q.sSo-5B	Chr5B	359	Kukri_c41408_233	BobWhite_c26082_239	685809906	686709757	TraesCS5B03G1271900; TraesCS5B03G1272000; TraesCS5B03G1272100; TraesCS5B03G1272300; TraesCS5B03G1272500; TraesCS5B03G1272700; TraesCS5B03G1273000; TraesCS5B03G1273200; TraesCS5B03G1273300; TraesCS5B03G1273500; TraesCS5B03G1273600; TraesCS5B03G1273700; TraesCS5B03G1273900; TraesCS5B03G1274400; TraesCS5B03G1274500; TraesCS5B03G1274600; TraesCS5B03G1274800; TraesCS5B03G1275300;	6.0744	Size-Shape
	Q.Lab_ma-6At	Chr6A	246	TA004297-0876	BS00037006_51	500104091	522684076	TraesCS6A03G0724800; TraesCS6A03G0725000; TraesCS6A03G0725600; TraesCS6A03G0725700; TraesCS6A03G0725800; TraesCS6A03G0726000; TraesCS6A03G0726100; TraesCS6A03G0726200; TraesCS6A03G0726500; TraesCS6A03G0726600; TraesCS6A03G0726800; TraesCS6A03G0726900; TraesCS6A03G0727000; TraesCS6A03G0727100; TraesCS6A03G0727200; TraesCS6A03G0727400; TraesCS6A03G0727700; TraesCS6A03G0727900; TraesCS6A03G0728500; …	4.9632	Color
	Q.YCrCb_dCCr_1-6A	Chr6A	340	RAC875_c103443_475	Tdurum_contig46670_1262	599723076	601866943	TraesCS6A03G0949200; TraesCS6A03G0949500; TraesCS6A03G0950800; TraesCS6A03G0951000; TraesCS6A03G0951100; TraesCS6A03G0951400; TraesCS6A03G0951600; TraesCS6A03G0951700; TraesCS6A03G0953000; TraesCS6A03G0953100; TraesCS6A03G0953400; TraesCS6A03G0953500; TraesCS6A03G0953600; TraesCS6A03G0953800; TraesCS6A03G0953900; TraesCS6A03G0954100; TraesCS6A03G0954500; TraesCS6A03G0955200; TraesCS6A03G0955500; …	4.5418	Color
	Q.RGB_mR-6Bv	Chr6B	215	Tdurum_contig6121_907	wsnp_Ex_c39304_46634878	160014728	163521910	TraesCS6B03G0380500; TraesCS6B03G0381800; TraesCS6B03G0382900; TraesCS6B03G0383100; TraesCS6B03G0383200; TraesCS6B03G0383400; TraesCS6B03G0383800; TraesCS6B03G0384100; TraesCS6B03G0384200; TraesCS6B03G0384300; TraesCS6B03G0384500; TraesCS6B03G0384600; TraesCS6B03G0384800; TraesCS6B03G0385000; TraesCS6B03G0385200; TraesCS6B03G0385400; TraesCS6B03G0385500; TraesCS6B03G0385600; TraesCS6B03G0385800; …	3.9142	Color
	Q.HSV_mH-6Bw	Chr6B	216	RAC875_c14852_693	Kukri_c38732_246	157204960	162326208	TraesCS6B03G0374800; TraesCS6B03G0374900; TraesCS6B03G0375000; TraesCS6B03G0376000; TraesCS6B03G0376200; TraesCS6B03G0376300; TraesCS6B03G0377100; TraesCS6B03G0378500; TraesCS6B03G0378800; TraesCS6B03G0378900; TraesCS6B03G0379000; TraesCS6B03G0379100; TraesCS6B03G0379200; TraesCS6B03G0379700; TraesCS6B03G0380000; TraesCS6B03G0380500; TraesCS6B03G0381800; TraesCS6B03G0382900; TraesCS6B03G0383100; …	3.7784	Color
	Q.YCrCb_dCY_3-6Bx	Chr6B	217	Tdurum_contig54967_581	wsnp_CAP8_c7510_3461645	149418169	157204836	TraesCS6B03G0361300; TraesCS6B03G0361500; TraesCS6B03G0361700; TraesCS6B03G0362200; TraesCS6B03G0362400; TraesCS6B03G0362500; TraesCS6B03G0363100; TraesCS6B03G0363200; TraesCS6B03G0363500; TraesCS6B03G0363800; TraesCS6B03G0364200; TraesCS6B03G0364700; TraesCS6B03G0365000; TraesCS6B03G0365100; TraesCS6B03G0365300; TraesCS6B03G0365400; TraesCS6B03G0365500; TraesCS6B03G0365900; TraesCS6B03G0366300; …	4.2077	Color
	Q.Lab_mb-6Bx	Chr6B	219	Tdurum_contig54967_581	wsnp_CAP8_c7510_3461645	149418169	157204836	TraesCS6B03G0361300; TraesCS6B03G0361500; TraesCS6B03G0361700; TraesCS6B03G0362200; TraesCS6B03G0362400; TraesCS6B03G0362500; TraesCS6B03G0363100; TraesCS6B03G0363200; TraesCS6B03G0363500; TraesCS6B03G0363800; TraesCS6B03G0364200; TraesCS6B03G0364700; TraesCS6B03G0365000; TraesCS6B03G0365100; TraesCS6B03G0365300; TraesCS6B03G0365400; TraesCS6B03G0365500; TraesCS6B03G0365900; TraesCS6B03G0366300; …	4.2077	Color
	Q.RGB_dCR_2-6Bx	Chr6B	220	Tdurum_contig54967_581	wsnp_CAP8_c7510_3461645	149418169	157204836	TraesCS6B03G0361300; TraesCS6B03G0361500; TraesCS6B03G0361700; TraesCS6B03G0362200; TraesCS6B03G0362400; TraesCS6B03G0362500; TraesCS6B03G0363100; TraesCS6B03G0363200; TraesCS6B03G0363500; TraesCS6B03G0363800; TraesCS6B03G0364200; TraesCS6B03G0364700; TraesCS6B03G0365000; TraesCS6B03G0365100; TraesCS6B03G0365300; TraesCS6B03G0365400; TraesCS6B03G0365500; TraesCS6B03G0365900; TraesCS6B03G0366300; …	3.5677	Color
	Q.Lab_dCb_1-6By	Chr6B	223	RFL_Contig5844_291	RAC875_c13949_923	131947882	150855018	TraesCS6B03G0325100; TraesCS6B03G0325200; TraesCS6B03G0325500; TraesCS6B03G0325800; TraesCS6B03G0326000; TraesCS6B03G0326100; TraesCS6B03G0326500; TraesCS6B03G0327300; TraesCS6B03G0327500; TraesCS6B03G0327600; TraesCS6B03G0327700; TraesCS6B03G0328000; TraesCS6B03G0328100; TraesCS6B03G0328300; TraesCS6B03G0328600; TraesCS6B03G0329100; TraesCS6B03G0329200; TraesCS6B03G0329500; TraesCS6B03G0329900; …	4.1295	Color
	Q.HSV_dCS_3-7A	Chr7A	512	AX-94582130	Tdurum_contig45618_1089	743096730	744475962	TraesCS7A03G1381500; TraesCS7A03G1381800; TraesCS7A03G1382000; TraesCS7A03G1382800; TraesCS7A03G1383100; TraesCS7A03G1383400; TraesCS7A03G1383500; TraesCS7A03G1383800; TraesCS7A03G1384000; TraesCS7A03G1384100; TraesCS7A03G1384400; TraesCS7A03G1385000; TraesCS7A03G1385200; TraesCS7A03G1385400; TraesCS7A03G1385600; TraesCS7A03G1385900; TraesCS7A03G1386200; TraesCS7A03G1386400; TraesCS7A03G1386600; …	3.2551	Color
	Q.sA-7B	Chr7B	1	Tdurum_contig57324_104	Excalibur_c53111_215	603964	1267722	TraesCS7B03G0003100; TraesCS7B03G0003300; TraesCS7B03G0003400; TraesCS7B03G0003800; TraesCS7B03G0003900; TraesCS7B03G0004600; TraesCS7B03G0004700; TraesCS7B03G0005100; TraesCS7B03G0005300; TraesCS7B03G0005400; TraesCS7B03G0005500; TraesCS7B03G0005600; TraesCS7B03G0005700; TraesCS7B03G0006000;	11.711	Size-Shape
	Q.sSo-7D.2	Chr7D	141	BS00066128_51	Ku_c32426_324	529568381	550627091	TraesCS7D03G0963300; TraesCS7D03G0963400; TraesCS7D03G0963600; TraesCS7D03G0963900; TraesCS7D03G0964000; TraesCS7D03G0964300; TraesCS7D03G0964400; TraesCS7D03G0965100; TraesCS7D03G0965400; TraesCS7D03G0965500; TraesCS7D03G0965600; TraesCS7D03G0966300; TraesCS7D03G0966700; TraesCS7D03G0967200; TraesCS7D03G0967600; TraesCS7D03G0969200; TraesCS7D03G0969300; TraesCS7D03G0969400; TraesCS7D03G0969500; …	3.6713	Size-Shape
	Q.sCi-7Dbb	Chr7D	280	TA015268-0688	TA009724-0285	623743077	630705590	TraesCS7D03G1240100; TraesCS7D03G1240200; TraesCS7D03G1240300; TraesCS7D03G1240400; TraesCS7D03G1240600; TraesCS7D03G1240700; TraesCS7D03G1240800; TraesCS7D03G1241000; TraesCS7D03G1241100; TraesCS7D03G1241200; TraesCS7D03G1241500; TraesCS7D03G1241700; TraesCS7D03G1242000; TraesCS7D03G1242100; TraesCS7D03G1242300; TraesCS7D03G1242500; TraesCS7D03G1242900; TraesCS7D03G1243000; TraesCS7D03G1243100; …	8.0778	Size-Shape
	Q.sL-7Dbb	Chr7D	287	BobWhite_rep_c52163_55	TA010165-1787	630705465	639611732	TraesCS7D03G1259900; TraesCS7D03G1260100; TraesCS7D03G1260300; TraesCS7D03G1260400; TraesCS7D03G1260500; TraesCS7D03G1260600; TraesCS7D03G1260800; TraesCS7D03G1260900; TraesCS7D03G1261100; TraesCS7D03G1261200; TraesCS7D03G1261300; TraesCS7D03G1261400; TraesCS7D03G1261700; TraesCS7D03G1262100; TraesCS7D03G1262300; TraesCS7D03G1262500; TraesCS7D03G1263400; TraesCS7D03G1263700; TraesCS7D03G1263800; …	8.0778	Size-Shape
