# Supplementary material for: QTL Analysis for Bread Wheat Seed Size, Shape and Color Characteristics Estimated by Digital Image Processing
Source: Plants (Basel). 2022 Aug 12;11(16):2105. doi: 10.3390/plants11162105 (PMC9414870; doi:10.3390/plants11162105)
Supplement: Supplementary file 1 [file plants-11-02105-s001.zip › Table S6.xlsx]

## Sheet: Sheet1
	List of genes from color QTLs eхpressed in seeds
	TraesCS1D03G0016100
	TraesCS1D03G0016200
	TraesCS1D03G0016600
	TraesCS1D03G0017400
	TraesCS1D03G0017600
	TraesCS1D03G0018700
	TraesCS1D03G0019300
	TraesCS1D03G0019400
	TraesCS1D03G0020000
	TraesCS1D03G0020600
	TraesCS1D03G0020700
	TraesCS1D03G0021000
	TraesCS1D03G0021100
	TraesCS1D03G0021200
	TraesCS1D03G0021300
	TraesCS1D03G0021400
	TraesCS1D03G0021500
	TraesCS1D03G0021800
	TraesCS1D03G0022000
	TraesCS1D03G0022100
	TraesCS1D03G0022200
	TraesCS1D03G0022700
	TraesCS1D03G0023500
	TraesCS1D03G0024300
	TraesCS1D03G0024500
	TraesCS1D03G0024600
	TraesCS1D03G0024800
	TraesCS1D03G0025100
	TraesCS1D03G0025200
	TraesCS1D03G0025400
	TraesCS1D03G0025500
	TraesCS1D03G0026200
	TraesCS1D03G0027100
	TraesCS1D03G0027500
	TraesCS1D03G0027600
	TraesCS1D03G0027700
	TraesCS1D03G0028400
	TraesCS1D03G0028500
	TraesCS1D03G0029400
	TraesCS1D03G0029700
	TraesCS1D03G0029900
	TraesCS1D03G0030700
	TraesCS1D03G0031000
	TraesCS1D03G0031700
	TraesCS1D03G0031800
	TraesCS1D03G0032000
	TraesCS1D03G0032300
	TraesCS1D03G0032500
	TraesCS1D03G0032700
	TraesCS1D03G0032900
	TraesCS1D03G0033900
	TraesCS1D03G0035200
	TraesCS1D03G0035300
	TraesCS2A03G0092600
	TraesCS2A03G0093100
	TraesCS2A03G0094800
	TraesCS2A03G0095400
	TraesCS2A03G0096600
	TraesCS2A03G0097500
	TraesCS2A03G0098000
	TraesCS2A03G0099800
	TraesCS2A03G0100400
	TraesCS2A03G0100700
	TraesCS2A03G0100900
	TraesCS2A03G0101400
	TraesCS2A03G0101500
	TraesCS2A03G0101700
	TraesCS2A03G0102500
	TraesCS2A03G0102600
	TraesCS2A03G0103500
	TraesCS2A03G0103700
	TraesCS2A03G0104300
	TraesCS2A03G0104700
	TraesCS2A03G0107400
	TraesCS2A03G0110600
	TraesCS2A03G0110700
	TraesCS2A03G0110900
	TraesCS2A03G0111400
	TraesCS2A03G0111800
	TraesCS2A03G0112200
	TraesCS2A03G0113000
	TraesCS2A03G0114700
	TraesCS2A03G0115600
	TraesCS2A03G0115800
	TraesCS2A03G0117600
	TraesCS2A03G0117900
	TraesCS2A03G0118900
	TraesCS2A03G0119500
	TraesCS2A03G0119900
	TraesCS2A03G0120000
	TraesCS2A03G0158100
	TraesCS2A03G0158600
	TraesCS2A03G0158700
	TraesCS2A03G0158900
	TraesCS2A03G0159000
	TraesCS2A03G0159100
	TraesCS2A03G0159200
	TraesCS2A03G0159500
	TraesCS2A03G0159600
	TraesCS2A03G0160100
	TraesCS2A03G0160200
	TraesCS2A03G0160300
	TraesCS2A03G0160900
	TraesCS2A03G0161300
	TraesCS2A03G0161400
	TraesCS2A03G0161900
	TraesCS2A03G0162000
	TraesCS2A03G0162100
	TraesCS2A03G0162200
	TraesCS2A03G0162300
	TraesCS2A03G0162400
	TraesCS2A03G0163000
	TraesCS2A03G0163500
	TraesCS2A03G0163800
	TraesCS2A03G0164200
	TraesCS2A03G0164400
	TraesCS2A03G0164600
	TraesCS2A03G0165000
	TraesCS2A03G0165100
	TraesCS2A03G0165200
	TraesCS2A03G0165400
	TraesCS2A03G0168600
	TraesCS2A03G0168900
	TraesCS2A03G0169300
	TraesCS2A03G0170200
	TraesCS2A03G0170900
	TraesCS2A03G0171100
	TraesCS2A03G0171400
	TraesCS2A03G0171600
	TraesCS2B03G0442900
	TraesCS2B03G0443500
	TraesCS2B03G0443900
	TraesCS2B03G0444000
	TraesCS2B03G0444200
	TraesCS2B03G0444300
	TraesCS2B03G0444400
	TraesCS2B03G0445100
	TraesCS3A03G0888300
	TraesCS3A03G0888400
	TraesCS3A03G0888900
	TraesCS3A03G0889200
	TraesCS3A03G0889400
	TraesCS3A03G0889500
	TraesCS3A03G0889800
	TraesCS3A03G0890200
	TraesCS3A03G0890600
	TraesCS3A03G0891600
	TraesCS3A03G0891800
	TraesCS3A03G0891900
	TraesCS3A03G0892000
	TraesCS3A03G0892300
	TraesCS3A03G0892500
	TraesCS3A03G0893000
	TraesCS3A03G0893100
	TraesCS3A03G0893400
	TraesCS3A03G0893500
	TraesCS3A03G0893900
	TraesCS3A03G0894600
	TraesCS3A03G0894700
	TraesCS3A03G0895200
	TraesCS3A03G0895400
	TraesCS3A03G0895600
	TraesCS3A03G0897200
	TraesCS3A03G0897600
	TraesCS3A03G0897700
	TraesCS3A03G0897800
	TraesCS3A03G0898000
	TraesCS3A03G0898800
	TraesCS3A03G0899000
	TraesCS3A03G0899500
	TraesCS3A03G0899600
	TraesCS3A03G0899700
	TraesCS3A03G0899800
	TraesCS3A03G0900300
	TraesCS3A03G0900400
	TraesCS3A03G0900500
	TraesCS3A03G0900700
	TraesCS3A03G0900800
	TraesCS3A03G0901300
	TraesCS3A03G0901600
	TraesCS3A03G0902000
	TraesCS3A03G0902100
	TraesCS3A03G0902200
	TraesCS3A03G0902700
	TraesCS3A03G0902800
	TraesCS3A03G0903200
	TraesCS3A03G0903300
	TraesCS3A03G0903500
	TraesCS3A03G0903800
	TraesCS3A03G0904300
	TraesCS3A03G0904700
	TraesCS3A03G0904900
	TraesCS3A03G0905000
	TraesCS3A03G0905100
	TraesCS3A03G0905300
	TraesCS3A03G0905500
	TraesCS3A03G0905700
	TraesCS3A03G0907200
	TraesCS3A03G0907400
	TraesCS3A03G0907500
	TraesCS3A03G0908700
	TraesCS3A03G0909700
	TraesCS3A03G0909800
	TraesCS3A03G0909900
	TraesCS3A03G0910100
	TraesCS3A03G0910700
	TraesCS3A03G0910800
	TraesCS3A03G0911000
	TraesCS3A03G0911100
	TraesCS3A03G0911200
	TraesCS3A03G0911700
	TraesCS3A03G0911800
	TraesCS3A03G0912000
	TraesCS3A03G0912100
	TraesCS3A03G0912300
	TraesCS3A03G0912700
	TraesCS3A03G0912800
	TraesCS3A03G0913100
	TraesCS3A03G0913400
	TraesCS3A03G0913500
	TraesCS3A03G0913700
	TraesCS3A03G0913900
	TraesCS3A03G0914000
	TraesCS3A03G0914100
	TraesCS3A03G0914300
	TraesCS3A03G0915600
	TraesCS3A03G0916700
	TraesCS3A03G0916800
	TraesCS3A03G0916900
	TraesCS3A03G0917000
	TraesCS3A03G0917200
	TraesCS3A03G0917300
	TraesCS3A03G0917600
	TraesCS3A03G0917700
	TraesCS3A03G0917800
	TraesCS3A03G0917900
	TraesCS3A03G0918200
	TraesCS3A03G0918300
	TraesCS3A03G0918400
	TraesCS3A03G0918500
	TraesCS3A03G0918900
	TraesCS3A03G0919300
	TraesCS3A03G0919400
	TraesCS3A03G0919500
	TraesCS3A03G0919600
	TraesCS3A03G0919700
	TraesCS3A03G0920000
	TraesCS3A03G0920100
	TraesCS3A03G0920800
	TraesCS3A03G0920900
	TraesCS3A03G0921000
	TraesCS3A03G0921300
	TraesCS3A03G0921600
	TraesCS3A03G0921700
	TraesCS3A03G0922900
	TraesCS3A03G0923200
	TraesCS3A03G0923300
	TraesCS3A03G0924300
	TraesCS3A03G0925200
	TraesCS3A03G0925300
	TraesCS3A03G0925400
	TraesCS3A03G0925800
	TraesCS3A03G0925900
	TraesCS3A03G0926100
	TraesCS3A03G0926200
	TraesCS3A03G0926600
	TraesCS3A03G0926800
	TraesCS3A03G0926900
	TraesCS3A03G0927100
	TraesCS3A03G0927400
	TraesCS3A03G0927900
	TraesCS3A03G0928300
	TraesCS3A03G0928400
	TraesCS3A03G0928700
	TraesCS3B03G1110000
	TraesCS3B03G1110200
	TraesCS3B03G1110600
	TraesCS3B03G1110900
	TraesCS3B03G1111500
	TraesCS3B03G1111800
	TraesCS3B03G1112200
	TraesCS3B03G1112500
	TraesCS3B03G1112700
	TraesCS3B03G1112800
	TraesCS3B03G1113100
	TraesCS3B03G1113200
	TraesCS3B03G1114100
	TraesCS3B03G1114200
	TraesCS3B03G1114500
	TraesCS3B03G1114800
	TraesCS3B03G1114900
	TraesCS3B03G1115100
	TraesCS3B03G1115200
	TraesCS3B03G1115500
	TraesCS3B03G1115600
	TraesCS3B03G1115700
	TraesCS3B03G1115800
	TraesCS3B03G1116100
	TraesCS3B03G1116300
	TraesCS3B03G1116400
	TraesCS3B03G1116700
	TraesCS3B03G1116800
	TraesCS3B03G1117100
	TraesCS3B03G1117400
	TraesCS3B03G1117500
	TraesCS3B03G1117700
	TraesCS3B03G1117900
	TraesCS3B03G1118600
	TraesCS3B03G1118700
	TraesCS3B03G1119000
	TraesCS3B03G1119100
	TraesCS3B03G1119600
	TraesCS3B03G1120200
	TraesCS3B03G1120300
	TraesCS3B03G1121200
	TraesCS3B03G1121400
	TraesCS3B03G1121500
	TraesCS3B03G1122200
	TraesCS3B03G1122300
	TraesCS3B03G1122900
	TraesCS3B03G1123100
	TraesCS3B03G1123800
	TraesCS3B03G1124000
	TraesCS3B03G1124100
	TraesCS3B03G1124200
	TraesCS3B03G1124400
	TraesCS3B03G1124600
	TraesCS3B03G1126400
	TraesCS3B03G1126600
	TraesCS3B03G1126700
	TraesCS3B03G1126800
	TraesCS3B03G1127100
	TraesCS3B03G1128300
	TraesCS3B03G1129100
	TraesCS3B03G1129200
	TraesCS3B03G1129700
	TraesCS3B03G1129800
	TraesCS3B03G1130000
	TraesCS3B03G1131800
	TraesCS3B03G1131900
	TraesCS3B03G1132000
	TraesCS3B03G1132300
	TraesCS3B03G1132500
	TraesCS3B03G1132600
	TraesCS3B03G1133700
	TraesCS3B03G1134200
	TraesCS3B03G1134300
	TraesCS3B03G1134400
	TraesCS3B03G1134600
	TraesCS3B03G1135800
	TraesCS3B03G1136200
	TraesCS3B03G1136300
	TraesCS3B03G1137300
	TraesCS3B03G1137500
	TraesCS3B03G1137600
	TraesCS3B03G1138000
	TraesCS3B03G1138700
	TraesCS3B03G1138800
	TraesCS3B03G1138900
	TraesCS3B03G1139000
	TraesCS3B03G1139300
	TraesCS3B03G1244900
	TraesCS3B03G1245000
	TraesCS3B03G1245200
	TraesCS3B03G1246400
	TraesCS3B03G1246800
	TraesCS3B03G1248400
	TraesCS3B03G1248500
	TraesCS3B03G1248900
	TraesCS3B03G1249400
	TraesCS3B03G1250000
	TraesCS3B03G1250600
	TraesCS3B03G1250700
	TraesCS3B03G1251000
	TraesCS3B03G1251200
	TraesCS3B03G1251400
	TraesCS3B03G1251500
	TraesCS3B03G1251600
	TraesCS3B03G1251700
	TraesCS3B03G1251800
	TraesCS3B03G1252300
	TraesCS3B03G1276900
	TraesCS3B03G1277000
	TraesCS3B03G1277500
	TraesCS3B03G1278200
	TraesCS3B03G1278600
	TraesCS3B03G1279000
	TraesCS3B03G1279100
	TraesCS3B03G1279200
	TraesCS3B03G1279500
	TraesCS3B03G1280300
	TraesCS3B03G1280400
	TraesCS3B03G1287300
	TraesCS3B03G1288400
	TraesCS3B03G1288500
	TraesCS3B03G1291500
	TraesCS3B03G1292100
	TraesCS3B03G1293800
	TraesCS3B03G1294400
	TraesCS3B03G1294700
	TraesCS3B03G1294800
	TraesCS3B03G1295500
	TraesCS3B03G1297500
	TraesCS3B03G1297600
	TraesCS3B03G1300200
	TraesCS3B03G1300300
	TraesCS3B03G1302200
	TraesCS3B03G1303500
	TraesCS3B03G1305000
	TraesCS3B03G1305800
	TraesCS3B03G1306100
	TraesCS3B03G1306900
	TraesCS3B03G1307500
	TraesCS3B03G1307800
	TraesCS3B03G1308100
	TraesCS3B03G1308200
	TraesCS3B03G1310500
	TraesCS3B03G1310600
	TraesCS3B03G1310800
	TraesCS3B03G1311400
	TraesCS3B03G1311700
	TraesCS3B03G1311800
	TraesCS3B03G1312000
	TraesCS3B03G1314800
	TraesCS3B03G1318200
	TraesCS3B03G1318800
	TraesCS3B03G1318900
	TraesCS3B03G1319300
	TraesCS3B03G1320100
	TraesCS3B03G1320200
	TraesCS3B03G1320600
	TraesCS3B03G1321200
	TraesCS3B03G1321300
	TraesCS3B03G1322400
	TraesCS3B03G1323100
	TraesCS3B03G1323200
	TraesCS3B03G1323600
	TraesCS3B03G1323700
	TraesCS3D03G1036300
	TraesCS3D03G1036600
	TraesCS3D03G1036900
	TraesCS3D03G1037100
	TraesCS3D03G1037700
	TraesCS3D03G1038100
	TraesCS3D03G1040400
	TraesCS3D03G1040900
	TraesCS3D03G1041400
	TraesCS3D03G1042000
	TraesCS3D03G1042100
	TraesCS3D03G1042900
	TraesCS3D03G1043100
	TraesCS3D03G1043400
	TraesCS3D03G1044100
	TraesCS3D03G1044200
	TraesCS3D03G1044800
	TraesCS3D03G1044900
	TraesCS3D03G1045000
	TraesCS3D03G1045800
	TraesCS3D03G1046500
	TraesCS3D03G1046600
	TraesCS3D03G1046700
	TraesCS3D03G1046900
	TraesCS3D03G1047000
	TraesCS3D03G1047100
	TraesCS3D03G1047200
	TraesCS3D03G1047500
	TraesCS3D03G1047800
	TraesCS3D03G1048100
	TraesCS3D03G1048300
	TraesCS3D03G1048800
	TraesCS3D03G1049200
	TraesCS3D03G1049300
	TraesCS3D03G1049400
	TraesCS3D03G1050300
	TraesCS3D03G1051100
	TraesCS3D03G1051500
	TraesCS3D03G1051800
	TraesCS3D03G1052000
	TraesCS3D03G1054400
	TraesCS3D03G1055100
	TraesCS3D03G1055300
	TraesCS3D03G1055600
	TraesCS3D03G1055800
	TraesCS3D03G1056500
	TraesCS3D03G1056700
	TraesCS3D03G1056800
	TraesCS3D03G1057000
	TraesCS3D03G1058200
	TraesCS3D03G1058300
	TraesCS3D03G1058700
	TraesCS5B03G0759100
	TraesCS5B03G0759300
	TraesCS5B03G0759400
	TraesCS5B03G0759500
	TraesCS5B03G0759600
	TraesCS6A03G0725000
	TraesCS6A03G0725600
	TraesCS6A03G0725700
	TraesCS6A03G0725800
	TraesCS6A03G0726000
	TraesCS6A03G0726100
	TraesCS6A03G0726200
	TraesCS6A03G0726500
	TraesCS6A03G0726600
	TraesCS6A03G0726800
	TraesCS6A03G0726900
	TraesCS6A03G0727000
	TraesCS6A03G0727200
	TraesCS6A03G0727400
	TraesCS6A03G0727900
	TraesCS6A03G0728500
	TraesCS6A03G0728600
	TraesCS6A03G0728900
	TraesCS6A03G0729100
	TraesCS6A03G0729300
	TraesCS6A03G0729500
	TraesCS6A03G0729700
	TraesCS6A03G0729800
	TraesCS6A03G0730300
	TraesCS6A03G0730400
	TraesCS6A03G0730700
	TraesCS6A03G0730900
	TraesCS6A03G0731100
	TraesCS6A03G0731500
	TraesCS6A03G0731600
	TraesCS6A03G0731700
	TraesCS6A03G0732300
	TraesCS6A03G0733400
	TraesCS6A03G0734300
	TraesCS6A03G0734600
	TraesCS6A03G0735900
	TraesCS6A03G0736800
	TraesCS6A03G0736900
	TraesCS6A03G0737000
	TraesCS6A03G0737100
	TraesCS6A03G0737200
	TraesCS6A03G0737500
	TraesCS6A03G0740300
	TraesCS6A03G0740500
	TraesCS6A03G0740600
	TraesCS6A03G0740800
	TraesCS6A03G0740900
	TraesCS6A03G0741000
	TraesCS6A03G0741200
	TraesCS6A03G0741400
	TraesCS6A03G0741500
	TraesCS6A03G0741700
	TraesCS6A03G0741800
	TraesCS6A03G0743000
	TraesCS6A03G0743100
	TraesCS6A03G0743400
	TraesCS6A03G0743500
	TraesCS6A03G0743700
	TraesCS6A03G0743800
	TraesCS6A03G0743900
	TraesCS6A03G0744200
	TraesCS6A03G0745400
	TraesCS6A03G0746100
	TraesCS6A03G0746600
	TraesCS6A03G0746700
	TraesCS6A03G0746900
	TraesCS6A03G0747700
	TraesCS6A03G0747900
	TraesCS6A03G0748000
	TraesCS6A03G0748100
	TraesCS6A03G0748800
	TraesCS6A03G0749000
	TraesCS6A03G0749400
	TraesCS6A03G0749600
	TraesCS6A03G0750200
	TraesCS6A03G0750500
	TraesCS6A03G0750600
	TraesCS6A03G0750700
	TraesCS6A03G0750900
	TraesCS6A03G0751000
	TraesCS6A03G0751100
	TraesCS6A03G0751300
	TraesCS6A03G0751400
	TraesCS6A03G0751500
	TraesCS6A03G0751600
	TraesCS6A03G0752400
	TraesCS6A03G0753000
	TraesCS6A03G0753500
	TraesCS6A03G0754000
	TraesCS6A03G0754100
	TraesCS6A03G0754300
	TraesCS6A03G0754500
	TraesCS6A03G0754600
	TraesCS6A03G0755000
	TraesCS6A03G0755200
	TraesCS6A03G0755800
	TraesCS6A03G0756200
	TraesCS6A03G0756300
	TraesCS6A03G0756400
	TraesCS6A03G0756700
	TraesCS6A03G0756900
	TraesCS6A03G0757300
	TraesCS6A03G0757500
	TraesCS6A03G0757900
	TraesCS6A03G0758000
	TraesCS6A03G0758400
	TraesCS6A03G0758600
	TraesCS6A03G0758800
	TraesCS6A03G0759100
	TraesCS6A03G0759200
	TraesCS6A03G0759300
	TraesCS6A03G0759500
	TraesCS6A03G0759900
	TraesCS6A03G0760000
	TraesCS6A03G0760100
	TraesCS6A03G0760400
	TraesCS6A03G0760500
	TraesCS6A03G0760600
	TraesCS6A03G0760900
	TraesCS6A03G0761000
	TraesCS6A03G0761200
	TraesCS6A03G0761400
	TraesCS6A03G0761500
	TraesCS6A03G0761800
	TraesCS6A03G0761900
	TraesCS6A03G0762000
	TraesCS6A03G0949200
	TraesCS6A03G0949500
	TraesCS6A03G0950800
	TraesCS6A03G0951000
	TraesCS6A03G0951100
	TraesCS6A03G0951400
	TraesCS6A03G0951600
	TraesCS6A03G0951700
	TraesCS6A03G0953400
	TraesCS6A03G0953500
	TraesCS6A03G0953600
	TraesCS6A03G0953800
	TraesCS6A03G0953900
	TraesCS6A03G0954100
	TraesCS6A03G0954500
	TraesCS6A03G0955200
	TraesCS6A03G0955700
	TraesCS6A03G0956300
	TraesCS6A03G0956700
	TraesCS6A03G0956800
	TraesCS6A03G0956900
	TraesCS6A03G0957000
	TraesCS6A03G0957100
	TraesCS6A03G0957200
	TraesCS6A03G0957300
	TraesCS6A03G0957500
	TraesCS6A03G0958200
	TraesCS6A03G0958300
	TraesCS6A03G0958500
	TraesCS6A03G0958600
	TraesCS6B03G0325100
	TraesCS6B03G0325200
	TraesCS6B03G0325500
	TraesCS6B03G0325800
	TraesCS6B03G0326000
	TraesCS6B03G0326100
	TraesCS6B03G0327300
	TraesCS6B03G0327500
	TraesCS6B03G0327600
	TraesCS6B03G0327700
	TraesCS6B03G0328000
	TraesCS6B03G0328100
	TraesCS6B03G0328300
	TraesCS6B03G0328600
	TraesCS6B03G0329900
	TraesCS6B03G0330000
	TraesCS6B03G0331500
	TraesCS6B03G0331600
	TraesCS6B03G0331700
	TraesCS6B03G0331800
	TraesCS6B03G0331900
	TraesCS6B03G0332400
	TraesCS6B03G0333900
	TraesCS6B03G0334200
	TraesCS6B03G0334500
	TraesCS6B03G0334600
	TraesCS6B03G0334800
	TraesCS6B03G0334900
	TraesCS6B03G0335500
	TraesCS6B03G0335600
	TraesCS6B03G0336300
	TraesCS6B03G0339300
	TraesCS6B03G0339700
	TraesCS6B03G0340300
	TraesCS6B03G0340500
	TraesCS6B03G0340800
	TraesCS6B03G0341700
	TraesCS6B03G0342000
	TraesCS6B03G0342100
	TraesCS6B03G0342200
	TraesCS6B03G0344100
	TraesCS6B03G0344400
	TraesCS6B03G0344800
	TraesCS6B03G0344900
	TraesCS6B03G0345900
	TraesCS6B03G0346800
	TraesCS6B03G0347000
	TraesCS6B03G0347100
	TraesCS6B03G0347400
	TraesCS6B03G0347600
	TraesCS6B03G0347700
	TraesCS6B03G0347900
	TraesCS6B03G0348200
	TraesCS6B03G0348700
	TraesCS6B03G0348800
	TraesCS6B03G0349000
	TraesCS6B03G0349300
	TraesCS6B03G0349800
	TraesCS6B03G0350100
	TraesCS6B03G0350700
	TraesCS6B03G0350800
	TraesCS6B03G0350900
	TraesCS6B03G0351200
	TraesCS6B03G0351300
	TraesCS6B03G0351600
	TraesCS6B03G0351800
	TraesCS6B03G0352100
	TraesCS6B03G0352500
	TraesCS6B03G0353500
	TraesCS6B03G0354200
	TraesCS6B03G0354700
	TraesCS6B03G0354800
	TraesCS6B03G0354900
	TraesCS6B03G0355100
	TraesCS6B03G0356200
	TraesCS6B03G0356300
	TraesCS6B03G0356400
	TraesCS6B03G0356700
	TraesCS6B03G0356800
	TraesCS6B03G0356900
	TraesCS6B03G0357000
	TraesCS6B03G0358200
	TraesCS6B03G0358300
	TraesCS6B03G0359200
	TraesCS6B03G0359300
	TraesCS6B03G0359400
	TraesCS6B03G0359800
	TraesCS6B03G0360300
	TraesCS6B03G0361100
	TraesCS6B03G0361200
	TraesCS6B03G0361300
	TraesCS6B03G0361500
	TraesCS6B03G0362200
	TraesCS6B03G0362400
	TraesCS6B03G0362500
	TraesCS6B03G0363100
	TraesCS6B03G0363500
	TraesCS6B03G0363800
	TraesCS6B03G0364200
	TraesCS6B03G0364700
	TraesCS6B03G0365000
	TraesCS6B03G0365100
	TraesCS6B03G0365300
	TraesCS6B03G0365400
	TraesCS6B03G0366300
	TraesCS6B03G0366500
	TraesCS6B03G0366600
	TraesCS6B03G0366700
	TraesCS6B03G0367200
	TraesCS6B03G0367400
	TraesCS6B03G0367500
	TraesCS6B03G0367600
	TraesCS6B03G0367700
	TraesCS6B03G0367800
	TraesCS6B03G0367900
	TraesCS6B03G0368000
	TraesCS6B03G0368400
	TraesCS6B03G0368500
	TraesCS6B03G0368800
	TraesCS6B03G0369100
	TraesCS6B03G0369800
	TraesCS6B03G0370300
	TraesCS6B03G0370600
	TraesCS6B03G0370800
	TraesCS6B03G0371600
	TraesCS6B03G0372100
	TraesCS6B03G0373200
	TraesCS6B03G0373800
	TraesCS6B03G0374300
	TraesCS6B03G0374500
	TraesCS6B03G0374700
	TraesCS6B03G0374800
	TraesCS6B03G0374900
	TraesCS6B03G0376000
	TraesCS6B03G0376300
	TraesCS6B03G0377100
	TraesCS6B03G0378500
	TraesCS6B03G0379000
	TraesCS6B03G0379100
	TraesCS6B03G0379200
	TraesCS6B03G0380000
	TraesCS6B03G0380500
	TraesCS6B03G0382900
	TraesCS6B03G0383100
	TraesCS6B03G0383200
	TraesCS6B03G0383400
	TraesCS6B03G0383800
	TraesCS6B03G0384100
	TraesCS6B03G0384200
	TraesCS6B03G0384600
	TraesCS6B03G0384800
	TraesCS6B03G0385000
	TraesCS6B03G0385400
	TraesCS6B03G0385500
	TraesCS6B03G0386600
	TraesCS7A03G1381500
	TraesCS7A03G1383800
	TraesCS7A03G1385000
	TraesCS7A03G1385600
	TraesCS7A03G1386200
	TraesCS7A03G1386400
	TraesCS7A03G1387100
	TraesCS7A03G1388000
	TraesCS7A03G1388100
	TraesCS7A03G1388200
	TraesCS7A03G1388600
	TraesCS7A03G1388800
	TraesCS7A03G1389100
	TraesCS7A03G1389200
	TraesCS7A03G1389300
	TraesCS7A03G1389400
	TraesCS7A03G1389600
